# Supplementary material for: Infrared nanospectroscopy reveals the molecular interaction fingerprint of an aggregation inhibitor with single Aβ42 oligomers
Source: Nat Commun. 2021 Jan 29;12:688. doi: 10.1038/s41467-020-20782-0 (PMC7846799; doi:10.1038/s41467-020-20782-0)
Supplement: Supplementary file 4 — Source Data [file 41467_2020_20782_MOESM4_ESM.xlsx]

## Sheet: Fig. 1
	Panel c
	Time (h)	Abeta42 2uM + 1% DMSO	Abeta42 2uM + 1/3 Derivative	Time (h)	Abeta42 2uM + 1% DMSO		Abeta42 2uM + 1/3 Bexarotene
					Mean	SD	Mean	SD
	0	0.0503649	0.0936352	0	0.0370674	0.0108667	0.0582989	3.36811e-05
	0.138889	0.0277855	0.0225681	0.166667	0.00532357	0.00752867	0.0229055	0.007944
	0.277778	0.00384615	0.0292348	0.333333	0.00824389	0.00718848	0.0210032	0.00250661
	0.416667	0.0119473	0.00333333	0.5	0.00756772	0.00246789	0.0157108	0.00216454
	0.555556	0.0122405	0.0242754	0.666667	0.00722543	0.0102183	0.01115	0.00560421
	0.694444	0.0169354	0.0274812	0.833333	0.00904469	0.00196866	0.00997932	0.00394858
	0.833333	0.00480318	0.0302932	1	0.015087	0.00227935	0.00480267	0.00404489
	0.972222	0.0342912	0.0632089	1.16667	0.0321977	0.0125964	0.0171811	0.00262397
	1.11111	0.0530309	0.134385	1.33333	0.0461944	0.00242934	0.0116293	0.0047064
	1.25	0.129407	0.260849	1.5	0.0643049	0.00669659	0.0060519	0.00498743
	1.38889	0.252475	0.432856	1.66667	0.0960284	0.00841643	0.00812874	0.00325443
	1.52778	0.375389	0.577659	1.83333	0.139446	0.0239488	0.00301088	0.00425802
	1.66667	0.496829	0.691056	2	0.193147	0.0190556	0.00274853	0.00333758
	1.80556	0.636136	0.772169	2.16667	0.259305	0.0301896	0.0173794	0.00591471
	1.94444	0.728134	0.831038	2.33333	0.325576	0.0503393	0.0266469	0.00114779
	2.08333	0.809906	0.865713	2.5	0.385896	0.0454965	0.0137073	0.000119463
	2.22222	0.875963	0.879901	2.66667	0.44541	0.0806137	0.0105219	0.0113089
	2.36111	0.898544	0.895838	2.83333	0.522948	0.0740073	0.012173	0.0089739
	2.5	0.93971	0.923534	3	0.584633	0.0933487	0.0295525	0.00305919
	2.63889	0.9591	0.910884	3.16667	0.659566	0.0810149	0.0374497	0.00543686
	2.77778	0.949705	0.93222	3.33333	0.738581	0.0749077	0.0559731	0.00663412
	2.91667	0.960734	0.93697	3.5	0.791523	0.0746175	0.0709873	0.0064715
	3.05556	0.964643	0.933482	3.66667	0.826761	0.0633683	0.0908849	0.00360545
	3.19444	0.972221	0.940171	3.83333	0.865346	0.0584428	0.120336	0.00260713
	3.33333	0.956805	0.951773	4	0.894711	0.0284428	0.149316	0.0130983
	3.47222	0.952193	0.946802	4.16667	0.915373	0.00816197	0.186126	0.033288
	3.61111	0.957908	0.979145	4.33333	0.939625	0.0199784	0.236619	0.0275027
	3.75	0.955395	0.96149	4.5	0.963596	0.0159575	0.28719	0.0429802
	3.88889	0.963145	0.953116	4.66667	0.937081	0.00042215	0.344751	0.0515841
	4.02778	0.963387	0.946715	4.83333	0.940769	0.000479174	0.404268	0.0610327
	4.16667	0.97404	0.98687	5	0.937437	0.00189777	0.468543	0.057431
	4.30556	0.964562	0.982304	5.16667	0.949578	0.00727289	0.534102	0.0652592
	4.44444	0.993953	0.962901	5.33333	0.955422	0.0103617	0.59561	0.0577441
	4.58333	0.974997	0.964742	5.5	0.957198	0.00557968	0.650632	0.0506716
	4.72222	0.977739	0.975869	5.66667	0.960016	0.010668	0.721733	0.0602944
	4.86111	0.969064	0.983623	5.83333	0.953339	0.025522	0.750207	0.0582567
	5	0.987613	0.995122	6	0.957113	0.000657875	0.792594	0.0467767
				6.08333	0.984204	0.00212932	0.799908	0.0436586
				6.16667	0.976854	0.0213793	0.817663	0.0682184
				6.25	0.992514	0.0105872	0.836544	0.0553627
				6.33333	0.979805	0.00108412	0.872721	0.0559774
				6.41667	0.975935	0.00996294	0.861033	0.0682926
				6.5	0.973914	0.0178339	0.868141	0.0525214
				6.58333	0.96001	0.0102056	0.891344	0.0696772
				6.66667	0.954314	0.0446122	0.88401	0.0595797
				6.75	0.983665	0.0200427	0.914425	0.0767707
				6.83333	0.969917	0.0183114	0.913366	0.0502737
				6.91667	0.971015	0.0212277	0.939015	0.0645714
				7	0.954318	0.0319018	0.93427	0.0465978
				7.08333	0.962191	0.0407654	0.944965	0.0663922
				7.16667	0.956752	0.0305762	0.944863	0.0412498
				7.25	0.94585	0.0408179	0.958567	0.0441464
				7.33333	0.952982	0.0556715	0.965746	0.0400142
				7.41667	0.934375	0.0509296	0.959556	0.0150528
				7.5	0.955439	0.049609	0.966492	0.0473877
				7.58333	0.95183	0.068122	0.964202	0.0205239
				7.66667	0.944965	0.048422	0.957244	0.0189251
				7.75	0.951186	0.0558576	0.987568	0.0175815
				7.83333	0.960418	0.0362145	0.975108	0.00600365
				7.91667	0.946818	0.0528593	0.966635	0.0079019
				8	0.952032	0.0516035	0.966512	0.0242841
				8.08333	0.954629	0.0436957	0.97387	0.0103069
				8.16667	0.953002	0.0377618	0.97825	0.0162001
				8.25	0.943426	0.0298954	0.966901	0.0468093
				8.33333	0.941714	0.0563134	0.963472	0.0491854
				8.41667	0.949971	0.056636	0.948633	0.065226
				8.5	0.954514	0.060563	0.946036	0.0513179

## Sheet: Fig. 2
		Panel c							Panel d							Panel e			Panel e
				raw		smoothed					raw		smoothed							Protein
		Wavenumber [cm-1]	IR Amplitude [a.u.]	SE	Wavenumber [cm-1]	IR Amplitude [a.u.]	SE		Wavenumber [cm-1]	IR Amplitude [a.u.]	SE	Wavenumber [cm-1]	IR Amplitude [a.u.]	SE		Wavenumber [cm-1]	IR Amplitude [a.u.]		Wavenumber [cm-1]	IR Amplitude [a.u.]
		1410	0.08604	0.031	1410	0.10598	0.06226		1406	0.07962	0.01929	1406	0.08127	0.08025		1410	-0.000214651		1406	9.50925e-05
		1412	0.10289	0.03052	1412	0.11805	0.0791		1408	0.07815	0.01914	1408.02	0.08008	0.07889		1412	-0.000186704		1408.02	0.000130579
		1414	0.11875	0.03085	1414	0.12943	0.09498		1410	0.07741	0.01904	1410.04	0.07953	0.07826		1414	-0.000169008		1410.04	0.000158673
		1416	0.13361	0.03172	1416	0.14014	0.10991		1412	0.07738	0.01894	1412.06	0.07962	0.07837		1416	-0.000161561		1412.06	0.000179374
		1418	0.14748	0.0329	1418	0.15016	0.12389		1414	0.07807	0.01879	1414.08	0.08035	0.0792		1418	-0.000164366		1414.08	0.000192681
		1420	0.16035	0.0342	1420	0.1595	0.13692		1416	0.07949	0.01857	1416.1	0.08172	0.08076		1420	-0.000177421		1416.1	0.000198595
		1422	0.17222	0.03552	1422	0.16816	0.149		1418	0.08162	0.01828	1418.12	0.08373	0.08306		1422	-0.000184058		1418.12	0.000199504
		1424	0.1831	0.0368	1424	0.17614	0.16013		1420	0.08447	0.01792	1420.14	0.08638	0.08608		1424	-0.00022127		1420.14	0.000178832
		1426	0.19248	0.03755	1426	0.18329	0.17011		1422	0.08807	0.01729	1422.16	0.0897	0.08987		1426	-0.000271024		1422.16	0.000152963
		1428	0.20508	0.03849	1428	0.1926	0.1831		1424	0.09263	0.01691	1424.19	0.09385	0.09459		1428	-0.000293885		1424.19	0.000132846
		1430	0.21213	0.03954	1430	0.19787	0.19045		1426	0.09778	0.01666	1426.21	0.09856	0.09996		1430	-0.000324358		1426.21	0.000132124
		1432	0.21989	0.04116	1432	0.20371	0.19859		1428	0.10374	0.01665	1428.23	0.10382	0.10596		1432	-0.000334061		1428.23	0.00014659
		1434	0.22417	0.04291	1434	0.20686	0.20298		1430	0.10889	0.01674	1430.25	0.10864	0.11145		1434	-0.000301766		1430.25	0.000151935
		1436	0.22783	0.04422	1436	0.20992	0.20726		1432	0.11508	0.01694	1432.27	0.11432	0.11793		1436	-0.000267844		1432.27	0.000148056
		1438	0.23095	0.04473	1438	0.21283	0.21131		1434	0.12138	0.01724	1434.29	0.12043	0.12489		1438	-0.000231581		1434.29	0.000144271
		1440	0.23355	0.0446	1440	0.21465	0.21385		1436	0.12906	0.01761	1436.31	0.1278	0.1333		1440	-0.0001436		1436.31	0.000117425
		1442	0.23531	0.04407	1442	0.21614	0.21593		1438	0.13773	0.01811	1438.33	0.13578	0.14239		1442	-5.4702e-05		1438.33	5.58088e-05
		1444	0.23773	0.04368	1444	0.21844	0.21914		1440	0.14615	0.01872	1440.35	0.14368	0.15139		1444	-9.23537e-05		1440.35	8.93327e-06
		1446	0.23714	0.04381	1446	0.21848	0.2192		1442	0.15413	0.01932	1442.37	0.15136	0.16015		1446	-0.000224395		1442.37	4.66666e-06
		1448	0.23487	0.04454	1448	0.21743	0.21773		1444	0.16235	0.02016	1444.39	0.15918	0.16906		1448	-0.000343691		1444.39	6.80687e-06
		1450	0.23587	0.04639	1450	0.21934	0.22039		1446	0.17011	0.02099	1446.41	0.16634	0.17723		1450	-0.000405653		1446.41	-4.70011e-06
		1452	0.23559	0.04879	1452	0.21994	0.22124		1448	0.17644	0.02177	1448.43	0.17292	0.18472		1452	-0.000344665		1448.43	-2.60498e-05
		1454	0.23072	0.05117	1454	0.21675	0.21678		1450	0.1843	0.02274	1450.45	0.18087	0.19378		1454	-0.000118001		1450.45	-7.11696e-05
		1456	0.22435	0.05293	1456	0.21199	0.21014		1452	0.19338	0.02356	1452.47	0.18937	0.20347		1456	0.000141054		1452.47	-0.000142674
		1458	0.21755	0.05423	1458	0.20671	0.20277		1454	0.20184	0.02384	1454.49	0.19679	0.21194		1458	0.000394487		1454.49	-0.000221092
		1460	0.21533	0.05522	1460	0.20459	0.19982		1456	0.20828	0.02373	1456.52	0.20263	0.21859		1460	0.000645817		1456.52	-0.000299616
		1462	0.21533	0.05568	1462	0.20384	0.19878		1458	0.21373	0.02334	1458.54	0.20745	0.22409		1462	0.000653104		1458.54	-0.000340288
		1464	0.22192	0.05626	1464	0.20809	0.2047		1460	0.21861	0.02304	1460.56	0.2113	0.22848		1464	0.000370936		1460.56	-0.000318371
		1466	0.23126	0.05674	1466	0.21405	0.21301		1462	0.22124	0.02287	1462.58	0.21335	0.23081		1466	2.55036e-05		1462.58	-0.00028703
		1468	0.2393	0.05657	1468	0.21864	0.21941		1464	0.22302	0.02306	1464.6	0.21479	0.23245		1468	-0.000270354		1464.6	-0.000273589
		1470	0.24513	0.05602	1470	0.22242	0.22469		1466	0.22399	0.02334	1466.62	0.21556	0.23334		1470	-0.000523118		1466.62	-0.000239892
		1472	0.24411	0.05474	1472	0.22148	0.22338		1468	0.22411	0.02349	1468.64	0.21609	0.23394		1472	-0.000678461		1468.64	-0.000132704
		1474	0.24054	0.05299	1474	0.21884	0.2197		1470	0.22504	0.02344	1470.66	0.21595	0.23377		1474	-0.000653855		1470.66	4.32493e-05
		1476	0.23652	0.05139	1476	0.21637	0.21625		1472	0.22322	0.02297	1472.68	0.2144	0.232		1476	-0.000487012		1472.68	0.000250634
		1478	0.23225	0.05014	1478	0.2141	0.21308		1474	0.22142	0.02215	1474.7	0.21357	0.23106		1478	-0.000294037		1474.7	0.000541646
		1480	0.22404	0.0489	1480	0.20839	0.20513		1476	0.2218	0.02112	1476.72	0.21468	0.23233		1480	-0.000147531		1476.72	0.000919811
		1482	0.21603	0.04784	1482	0.20274	0.19724		1478	0.22507	0.02012	1478.74	0.21937	0.23767		1482	-3.95248e-05		1478.74	0.00118
		1484	0.20663	0.04721	1484	0.19593	0.18774		1480	0.23243	0.0192	1480.76	0.22847	0.24805		1484	5.96611e-05		1480.76	0.00115
		1486	0.19958	0.04732	1486	0.19085	0.18065		1482	0.24537	0.0187	1482.78	0.24164	0.26306		1486	0.000186431		1482.78	0.000928345
		1488	0.19433	0.04806	1488	0.18659	0.17472		1484	0.26119	0.01872	1484.8	0.26006	0.28406		1488	0.000283655		1484.8	0.00061895
		1490	0.18827	0.04864	1490	0.18186	0.16812		1486	0.2833	0.01964	1486.82	0.28426	0.31165		1490	0.00030943		1486.82	0.00026418
		1492	0.1866	0.04931	1492	0.18022	0.16583		1488	0.3067	0.0209	1488.85	0.3067	0.33722		1492	0.00037646		1488.85	-1.81212e-05
		1494	0.18469	0.0498	1494	0.1786	0.16357		1490	0.32931	0.02272	1490.87	0.32502	0.3581		1494	0.000494574		1490.87	-0.000113167
		1496	0.18242	0.04963	1496	0.17686	0.16113		1492	0.35466	0.02507	1492.89	0.34358	0.37926		1496	0.000634517		1492.89	-5.26136e-05
		1498	0.18361	0.0489	1498	0.17764	0.16223		1494	0.38328	0.02785	1494.91	0.36241	0.40073		1498	0.000785065		1494.91	0.000112482
		1500	0.18593	0.04821	1500	0.17933	0.16458		1496	0.41373	0.03116	1496.93	0.38071	0.42158		1500	0.000865332		1496.93	0.000328977
		1502	0.19509	0.0469	1502	0.18624	0.17422		1498	0.44309	0.03414	1498.95	0.40115	0.44489		1502	0.000900813		1498.95	0.000446224
		1504	0.20683	0.04509	1504	0.19528	0.18683		1500	0.47317	0.03694	1500.97	0.42601	0.47323		1504	0.000886016		1500.97	0.000467844
		1506	0.22113	0.04255	1506	0.20634	0.20227		1502	0.50631	0.03948	1502.99	0.45253	0.50346		1506	0.000647561		1502.99	0.00054423
		1508	0.23838	0.03967	1508	0.21982	0.22106		1504	0.5357	0.04151	1505.01	0.478	0.53249		1508	0.00022144		1505.01	0.000552303
		1510	0.25734	0.03679	1510	0.23445	0.24147		1506	0.56149	0.04305	1507.03	0.50403	0.56216		1510	-0.000121969		1507.03	0.000246717
		1512	0.27327	0.03457	1512	0.24685	0.25877		1508	0.58729	0.04446	1509.05	0.53231	0.5944		1512	-0.00037163		1509.05	-0.000267186
		1514	0.29407	0.03296	1514	0.26264	0.2808		1510	0.61256	0.0457	1511.07	0.56154	0.62772		1514	-0.000643161		1511.07	-0.000758939
		1516	0.30674	0.03202	1516	0.27212	0.29402		1512	0.63435	0.04679	1513.09	0.59273	0.66327		1516	-0.000795184		1513.09	-0.00123
		1518	0.31371	0.031	1518	0.27761	0.30167		1514	0.65814	0.04816	1515.11	0.61953	0.69382		1518	-0.000762804		1515.11	-0.00161
		1520	0.32412	0.02978	1520	0.28432	0.31103		1516	0.67172	0.04884	1517.13	0.63493	0.71138		1520	-0.000738236		1517.13	-0.00163
		1522	0.32724	0.0275	1522	0.28887	0.31739		1518	0.6792	0.04951	1519.15	0.63995	0.7171		1522	-0.000703867		1519.15	-0.00126
		1524	0.32722	0.02436	1524	0.28808	0.31628		1520	0.68452	0.04995	1521.18	0.6422	0.71967		1524	-0.000586207		1521.18	-0.000723634
		1526	0.32796	0.02112	1526	0.28941	0.31814		1522	0.6848	0.0503	1523.2	0.64031	0.71751		1526	-0.000578801		1523.2	-0.000161308
		1528	0.32878	0.01915	1528	0.28896	0.31751		1524	0.68223	0.05045	1525.22	0.63997	0.71712		1528	-0.000597314		1525.22	0.000236471
		1530	0.32839	0.01861	1530	0.28618	0.31363		1526	0.6794	0.05011	1527.24	0.64475	0.72258		1530	-0.000429132		1527.24	0.000310093
		1532	0.32246	0.01952	1532	0.27977	0.3047		1528	0.68085	0.05019	1529.26	0.65457	0.73377		1532	-0.000261128		1529.26	0.000149059
		1534	0.31814	0.0205	1534	0.27494	0.29795		1530	0.68236	0.05048	1531.28	0.65956	0.73946		1534	-0.000169432		1531.28	-0.000150942
		1536	0.31025	0.02164	1536	0.26773	0.2879		1532	0.67845	0.0503	1533.3	0.6625	0.7428		1536	5.70147e-05		1533.3	-0.000582867
		1538	0.30483	0.0226	1538	0.26235	0.2804		1534	0.67797	0.0505	1535.32	0.66251	0.74282		1538	0.000374173		1535.32	-0.00104
		1540	0.29947	0.02499	1540	0.25738	0.27346		1536	0.67421	0.05056	1537.34	0.66158	0.74175		1540	0.000545944		1537.34	-0.00135
		1542	0.29762	0.02866	1542	0.2553	0.27056		1538	0.67253	0.05071	1539.36	0.65702	0.73656		1542	0.000545352		1539.36	-0.00146
		1544	0.29287	0.0333	1544	0.2516	0.26539		1540	0.66776	0.05074	1541.38	0.64752	0.72573		1544	0.000474568		1541.38	-0.00147
		1546	0.29352	0.03705	1546	0.2523	0.26637		1542	0.66048	0.05054	1543.4	0.63046	0.70629		1546	0.000311584		1543.4	-0.00134
		1548	0.29553	0.03949	1548	0.25441	0.26932		1544	0.64434	0.04932	1545.42	0.60718	0.67974		1548	1.67951e-05		1545.42	-0.000969016
		1550	0.29539	0.04014	1550	0.25731	0.27336		1546	0.62594	0.04751	1547.44	0.57671	0.64501		1550	-0.000289226		1547.44	-0.000489913
		1552	0.29465	0.04051	1552	0.25665	0.27243		1548	0.60117	0.04531	1549.46	0.54774	0.61199		1552	-0.000510096		1549.46	-8.22961e-05
		1554	0.29153	0.04048	1554	0.25636	0.27204		1550	0.57538	0.0432	1551.48	0.51981	0.58015		1554	-0.000625813		1551.48	0.000213257
		1556	0.28829	0.04056	1556	0.25341	0.26793		1552	0.55021	0.04164	1553.51	0.49439	0.55118		1556	-0.000568882		1553.51	0.000389973
		1558	0.2808	0.04142	1558	0.24748	0.25965		1554	0.52405	0.04076	1555.53	0.47167	0.52528		1558	-0.00037408		1555.53	0.000417299
		1560	0.26866	0.04267	1560	0.23907	0.24792		1556	0.49967	0.04034	1557.55	0.44988	0.50043		1560	-0.000114406		1557.55	0.000354047
		1562	0.26104	0.04395	1562	0.23376	0.2405		1558	0.47374	0.03978	1559.57	0.42458	0.47159		1562	0.000205423		1559.57	0.000336412
		1564	0.25279	0.04517	1564	0.22775	0.23212		1560	0.44554	0.03901	1561.59	0.40234	0.44625		1564	0.000529642		1561.59	0.000414628
		1566	0.24761	0.04605	1566	0.22415	0.22711		1562	0.42298	0.03863	1563.61	0.38179	0.42282		1566	0.000775543		1563.61	0.000540085
		1568	0.24181	0.04678	1568	0.22037	0.22183		1564	0.39997	0.03801	1565.63	0.36439	0.40298		1568	0.000908262		1565.63	0.000692393
		1570	0.2419	0.04743	1570	0.22091	0.22258		1566	0.38147	0.03753	1567.65	0.34926	0.38574		1570	0.000917003		1567.65	0.000823138
		1572	0.24669	0.04861	1572	0.22478	0.22798		1568	0.36446	0.03749	1569.67	0.3364	0.37108		1572	0.000807977		1569.67	0.000861958
		1574	0.25481	0.04959	1574	0.23093	0.23657		1570	0.35104	0.03794	1571.69	0.32701	0.36038		1574	0.00060078		1571.69	0.000848111
		1576	0.26445	0.0505	1576	0.23806	0.24651		1572	0.34136	0.0386	1573.71	0.32025	0.35267		1576	0.000290252		1573.71	0.000796921
		1578	0.27932	0.05114	1578	0.24883	0.26153		1574	0.33452	0.03927	1575.73	0.31521	0.34692		1578	-6.08902e-05		1575.73	0.000666617
		1580	0.29147	0.05199	1580	0.25752	0.27365		1576	0.32975	0.04008	1577.75	0.31565	0.34743		1580	-0.000310417		1577.75	0.000495531
		1582	0.30053	0.05278	1582	0.26391	0.28257		1578	0.33162	0.04064	1579.77	0.31793	0.35003		1582	-0.000446608		1579.77	0.000334783
		1584	0.30857	0.05362	1584	0.26962	0.29053		1580	0.33421	0.0411	1581.79	0.32004	0.35243		1584	-0.000512618		1581.79	0.000167046
		1586	0.31424	0.05425	1586	0.27361	0.2961		1582	0.33621	0.0413	1583.81	0.32298	0.35578		1586	-0.000452963		1583.81	1.55558e-05
		1588	0.31778	0.05457	1588	0.27593	0.29933		1584	0.33948	0.04147	1585.84	0.32429	0.35728		1588	-0.000308045		1585.84	-1.18193e-06
		1590	0.32159	0.05478	1590	0.2784	0.30277		1586	0.34041	0.04126	1587.86	0.3263	0.35957		1590	-0.000214966		1587.86	0.000102686
		1592	0.32343	0.05421	1592	0.27968	0.30456		1588	0.34244	0.04113	1589.88	0.32952	0.36324		1592	-0.000135304		1589.88	0.000188401
		1594	0.32469	0.05294	1594	0.28093	0.30632		1590	0.34624	0.04128	1591.9	0.33202	0.36609		1594	-2.11648e-05		1591.9	0.000267868
		1596	0.32634	0.05118	1596	0.28261	0.30865		1592	0.34889	0.04135	1593.92	0.33521	0.36972		1596	6.41158e-05		1593.92	0.000327895
		1598	0.32644	0.04946	1598	0.28347	0.30986		1594	0.35227	0.04142	1595.94	0.34263	0.37818		1598	0.000143093		1595.94	0.000271732
		1600	0.32715	0.04741	1600	0.28434	0.31107		1596	0.3606	0.04148	1597.96	0.34984	0.3864		1600	0.000201747		1597.96	0.000198354
		1602	0.33037	0.04553	1602	0.28652	0.3141		1598	0.36841	0.04096	1599.98	0.35681	0.39435		1602	0.000176899		1599.98	0.000195264
		1604	0.33563	0.044	1604	0.29019	0.31923		1600	0.3759	0.03978	1602	0.36553	0.40429		1604	0.000147699		1602	0.000234439
		1606	0.34011	0.04273	1606	0.29315	0.32336		1602	0.38515	0.03814	1604.02	0.37615	0.41639		1606	0.000169812		1604.02	0.000469359
		1608	0.34749	0.04167	1608	0.29825	0.33047		1604	0.39689	0.03622	1606.04	0.38445	0.42585		1608	0.000134901		1606.04	0.000936403
		1610	0.35297	0.04129	1610	0.30204	0.33575		1606	0.40547	0.03439	1608.06	0.39628	0.43934		1610	7.89303e-05		1608.06	0.00134
		1612	0.35833	0.04128	1612	0.30595	0.34121		1608	0.41798	0.03286	1610.08	0.41273	0.45809		1612	0.000149796		1610.08	0.00162
		1614	0.36323	0.04132	1614	0.30972	0.34647		1610	0.43511	0.03164	1612.1	0.43587	0.48446		1614	0.0003244		1612.1	0.00187
		1616	0.37258	0.04122	1616	0.317	0.35663		1612	0.45928	0.03067	1614.12	0.46679	0.51972		1616	0.000538696		1614.12	0.00191
		1618	0.38037	0.0404	1618	0.32319	0.36527		1614	0.49101	0.02974	1616.14	0.5092	0.56805		1618	0.000732669		1616.14	0.00164
		1620	0.39042	0.039	1620	0.33122	0.37646		1616	0.53365	0.02848	1618.16	0.55242	0.61732		1620	0.000905746		1618.16	0.00118
		1622	0.40567	0.03724	1622	0.34324	0.39322		1618	0.57945	0.0261	1620.19	0.60077	0.67244		1622	0.00116		1620.19	0.000584833
		1624	0.4258	0.03562	1624	0.35905	0.41529		1620	0.63262	0.02311	1622.21	0.65234	0.73122		1624	0.00138		1622.21	-0.000110747
		1626	0.45047	0.03463	1626	0.37831	0.44216		1622	0.69147	0.02	1624.23	0.70395	0.79006		1626	0.00145		1624.23	-0.000751065
		1628	0.48069	0.035	1628	0.40068	0.47336		1624	0.75148	0.01751	1626.25	0.75126	0.84399		1628	0.00152		1626.25	-0.00134
		1630	0.51645	0.03719	1630	0.42698	0.51004		1626	0.80792	0.01601	1628.27	0.79591	0.89489		1630	0.00167		1628.27	-0.00192
		1632	0.5637	0.03964	1632	0.4619	0.55875		1628	0.8616	0.01637	1630.29	0.83204	0.93607		1632	0.00167		1630.29	-0.00229
		1634	0.61183	0.04073	1634	0.49904	0.61056		1630	0.90421	0.01724	1632.31	0.85995	0.96789		1634	0.00146		1632.31	-0.00237
		1636	0.66857	0.04063	1636	0.53633	0.66258		1632	0.93657	0.0177	1634.33	0.87824	0.98874		1636	0.000979499		1634.33	-0.00232
		1638	0.72847	0.0387	1638	0.58136	0.72539		1634	0.95481	0.01689	1636.35	0.88764	0.99945		1638	0.000197852		1636.35	-0.00214
		1640	0.79146	0.03451	1640	0.63208	0.79614		1636	0.96353	0.01464	1638.37	0.88812	1		1640	-0.000696701		1638.37	-0.00169
		1642	0.85526	0.02843	1642	0.6758	0.85713		1638	0.96231	0.01119	1640.39	0.88535	0.99683		1642	-0.00159		1640.39	-0.00112
		1644	0.91112	0.0214	1644	0.71602	0.91324		1640	0.95529	0.00794	1642.41	0.87746	0.98784		1644	-0.00262		1642.41	-0.000670018
		1646	0.95406	0.01386	1646	0.74783	0.95761		1642	0.94636	0.00755	1644.43	0.86649	0.97534		1646	-0.0036		1644.43	-0.000378664
		1648	0.98136	0.00731	1648	0.76836	0.98624		1644	0.93984	0.01131	1646.45	0.85146	0.95821		1648	-0.00405		1646.45	-0.000346729
		1650	0.99435	0.00268	1650	0.77822	1		1646	0.92934	0.0163	1648.47	0.84178	0.94717		1650	-0.00396		1648.47	-0.000581172
		1652	0.99085	0.00412	1652	0.77589	0.99675		1648	0.92478	0.02125	1650.49	0.83053	0.93435		1652	-0.00367		1650.49	-0.000868844
		1654	0.97011	0.00761	1654	0.76125	0.97634		1650	0.91861	0.02597	1652.52	0.81537	0.91707		1654	-0.00309		1652.52	-0.00116
		1656	0.93685	0.01059	1656	0.73643	0.94172		1652	0.90759	0.03027	1654.54	0.79489	0.89372		1656	-0.00208		1654.54	-0.00157
		1658	0.89645	0.01376	1658	0.70609	0.89938		1654	0.88981	0.034	1656.56	0.76835	0.86346		1658	-0.000961554		1656.56	-0.00192
		1660	0.85164	0.016	1660	0.6748	0.85574		1656	0.86553	0.03687	1658.58	0.73104	0.82094		1660	-9.20557e-05		1658.58	-0.00202
		1662	0.79669	0.0171	1662	0.64141	0.80916		1658	0.82491	0.03965	1660.6	0.69019	0.77437		1662	0.000481896		1660.6	-0.002
		1664	0.7465	0.01809	1664	0.60864	0.76345		1660	0.77258	0.04087	1662.62	0.64439	0.72217		1664	0.000668992		1662.62	-0.00185
		1666	0.70403	0.01881	1666	0.58547	0.73113		1662	0.70748	0.04094	1664.64	0.58941	0.6595		1666	0.000424635		1664.64	-0.00138
		1668	0.66827	0.01947	1668	0.56333	0.70025		1664	0.63322	0.04029	1666.66	0.52914	0.59078		1668	-2.07867e-05		1666.66	-0.000665616
		1670	0.63525	0.01868	1670	0.53681	0.66325		1666	0.5597	0.0394	1668.68	0.46518	0.51788		1670	-0.000532983		1668.68	0.000165595
		1672	0.60212	0.0199	1672	0.51	0.62585		1668	0.48749	0.03842	1670.7	0.39849	0.44185		1672	-0.00106		1670.7	0.00107
		1678	0.57192	0.021	1674	0.48099	0.58538		1670	0.42067	0.03779	1672.72	0.33572	0.37031		1674	-0.00118		1672.72	0.00186
		1680	0.53886	0.02363	1676	0.44493	0.53508		1672	0.3611	0.03793	1674.74	0.28358	0.31087		1676	-0.000670958		1674.74	0.00232
		1682	0.50824	0.02771	1678	0.40794	0.48348		1674	0.30944	0.03792	1676.76	0.2432	0.26484		1678	2.35844e-05		1676.76	0.00251
		1684	0.47658	0.03315	1680	0.36839	0.42832		1676	0.2695	0.0362	1678.78	0.21206	0.22934		1680	0.000674694		1678.78	0.00245
		1686	0.44468	0.03927	1682	0.33079	0.37586		1678	0.23801	0.03295	1680.8	0.18846	0.20244		1682	0.00135		1680.8	0.00214
		1688	0.41926	0.04467	1684	0.29899	0.3315		1680	0.21453	0.0288	1682.82	0.17066	0.18215		1684	0.00184		1682.82	0.00169
		1690	0.39359	0.04961	1686	0.27687	0.30065		1682	0.1981	0.02428	1684.85	0.1579	0.1676		1686	0.002		1684.85	0.00125
		1692	0.3645	0.0536	1688	0.25764	0.27383		1684	0.18675	0.02033	1686.87	0.15023	0.15886		1688	0.00194		1686.87	0.000830082
		1694	0.33493	0.05614	1690	0.2451	0.25633		1686	0.17484	0.01715	1688.89	0.14836	0.15672		1690	0.00162		1688.89	0.000440139
		1696	0.31022	0.05696	1692	0.23605	0.24371		1688	0.16386	0.01531	1690.91	0.14825	0.15661		1692	0.00106		1690.91	0.000115647
		1698	0.29326	0.05617	1694	0.23035	0.23575		1690	0.15455	0.01532	1692.93	0.14745	0.15569		1694	0.000573586		1692.93	-0.000120926
		1700	0.27939	0.0537	1696	0.22573	0.22931		1692	0.14728	0.01662	1694.95	0.14463	0.15248		1696	0.000218933		1694.95	-0.000229513
		1702	0.26865	0.05002	1698	0.22438	0.22743		1694	0.14479	0.01871	1696.97	0.13908	0.14615		1698	-0.000131596		1696.97	-0.000156868
		1704	0.26085	0.04684	1700	0.22112	0.22288		1696	0.14057	0.02005	1698.99	0.13365	0.13997		1700	-0.000326971		1698.99	5.52285e-05
		1706	0.2509	0.04371	1702	0.21474	0.21398		1698	0.13571	0.02058	1701.01	0.12917	0.13486		1702	-0.000181468		1701.01	0.000266468
		1708	0.24309	0.04069	1704	0.20837	0.20509		1700	0.13205	0.0207	1703.03	0.12626	0.13153		1704	0.000157482		1703.03	0.000399221
		1710	0.2363	0.03854	1706	0.20187	0.19603		1702	0.1305	0.02059	1705.05	0.12523	0.13036		1706	0.000488667		1705.05	0.000442947
		1712	0.2286	0.03814	1708	0.19502	0.18646		1704	0.12854	0.02043	1707.07	0.12638	0.13167		1708	0.000698987		1707.07	0.000385883
		1714	0.22098	0.03925	1710	0.19062	0.18034		1706	0.12794	0.02015	1709.09	0.12834	0.1339		1710	0.000667258		1709.09	0.000240511
		1716	0.21709	0.04133	1712	0.19348	0.18433		1708	0.12942	0.02068	1711.11	0.13047	0.13634		1712	0.00042923		1711.11	5.32158e-05
		1718	0.21289	0.04297	1714	0.19909	0.19215		1710	0.13204	0.02174	1713.13	0.13297	0.13918		1714	5.42565e-05		1713.13	-0.000118858
		1720	0.20954	0.04346	1716	0.20171	0.1958		1712	0.13397	0.0233	1715.15	0.1363	0.14299		1716	-0.000378221		1715.15	-0.000241885
		1722	0.20402	0.04307	1718	0.20252	0.19693		1714	0.13709	0.0253	1717.18	0.13889	0.14594		1718	-0.000686533		1717.18	-0.000300225
		1724	0.19912	0.04172	1720	0.19901	0.19204		1716	0.14106	0.02748	1719.2	0.13888	0.14592		1720	-0.000743729		1719.2	-0.000298418
		1726	0.19591	0.03963	1722	0.19577	0.18752		1718	0.14305	0.02918	1721.22	0.13699	0.14376		1722	-0.000505672		1721.22	-0.000279682
		1728	0.19023	0.03637	1724	0.18836	0.17718		1720	0.142	0.02978	1723.24	0.13464	0.14109		1724	-5.39572e-05		1723.24	-0.000263482
		1730	0.18576	0.03277	1726	0.18109	0.16704		1722	0.14004	0.02948	1725.26	0.1315	0.13751		1726	0.000332637		1725.26	-0.000221808
		1732	0.1817	0.02999	1728	0.17716	0.16156		1724	0.137	0.02836	1727.28	0.12814	0.13368		1728	0.000499248		1727.28	-0.000180053
		1734	0.17799	0.02787	1730	0.17467	0.15808		1726	0.13347	0.02662	1729.3	0.12514	0.13026		1730	0.000599379		1729.3	-0.000176763
		1736	0.17763	0.02606	1732	0.17217	0.1546		1728	0.13001	0.02475	1731.32	0.12121	0.12578		1732	0.000614474		1731.32	-0.000159757
		1738	0.18142	0.02514	1734	0.1742	0.15743		1730	0.12675	0.02322	1733.34	0.11499	0.11869		1734	0.000393382		1733.34	-9.16564e-05
		1740	0.18629	0.02581	1736	0.17787	0.16255		1732	0.12178	0.02151	1735.36	0.10843	0.11122		1736	4.88677e-05		1735.36	-1.39805e-05
		1742	0.18451	0.02669	1738	0.17699	0.16132		1734	0.11448	0.01958	1737.38	0.10218	0.10409		1738	-0.000228851		1737.38	4.41963e-05
		1744	0.18408	0.02741	1740	0.18048	0.16619		1736	0.10769	0.01786	1739.4	0.09613	0.09719		1740	-0.000461607		1739.4	8.6914e-05
		1746	0.18342	0.02782	1742	0.18119	0.16717		1738	0.10096	0.01619	1741.42	0.09127	0.09165		1742	-0.000707891		1741.42	9.80623e-05
		1748	0.17955	0.02802	1744	0.17926	0.16449		1740	0.0947	0.01474	1743.44	0.08745	0.0873		1744	-0.000772053		1743.44	6.10485e-05
		1750	0.17183	0.02857	1746	0.17395	0.15708		1742	0.09009	0.01394	1745.46	0.0834	0.08268		1746	-0.000603832		1745.46	1.24028e-05
		1752	0.16258	0.02941	1748	0.16683	0.14715		1744	0.08646	0.01352	1747.48	0.07838	0.07696		1748	-0.000389333		1747.48	-1.1522e-05
		1754	0.1517	0.03051	1750	0.16023	0.13793		1746	0.08206	0.01308	1749.51	0.07278	0.07058		1750	-0.000108134		1749.51	-2.20474e-05
		1756	0.13996	0.03107	1752	0.15036	0.12417		1748	0.07633	0.01267	1751.53	0.06791	0.06503		1752	0.000252512		1751.53	-2.2684e-05
		1758	0.13036	0.03102	1754	0.14107	0.11121		1750	0.07021	0.01221	1753.55	0.06332	0.05979		1754	0.000450429		1753.55	8.21658e-08
		1760	0.12272	0.03209	1756	0.13759	0.10636		1752	0.06526	0.01171	1755.57	0.05847	0.05426		1756	0.000410427		1755.57	2.39366e-05
		1762	0.11684	0.0328	1758	0.1348	0.10247		1754	0.06004	0.01107	1757.59	0.0542	0.0494		1758	0.000394825		1757.59	1.98847e-05
		1764	0.11191	0.0332	1760	0.12992	0.09566		1756	0.05451	0.01022	1759.61	0.04975	0.04433		1760	0.000405669		1759.61	1.75585e-05
		1766	0.11068	0.03418	1762	0.13025	0.09612		1758	0.04994	0.00927	1761.63	0.04443	0.03826		1762	0.000245419		1761.63	4.95416e-05
		1768	0.10893	0.03493	1764	0.12901	0.09439		1760	0.04486	0.00825	1763.65	0.03958	0.03273		1764	7.36004e-05		1763.65	8.6429e-05
		1770	0.10315	0.03544	1766	0.12426	0.08776		1762	0.03879	0.00727	1765.67	0.03561	0.0282		1766	5.75015e-05		1765.67	0.000106116
		1772	0.10307	0.03571	1768	0.12437	0.08792		1764	0.03386	0.00656	1767.69	0.03173	0.02378		1768	2.20993e-06		1767.69	0.000122021
		1774	0.10386	0.03566	1770	0.12505	0.08887		1766	0.02973	0.00603	1769.71	0.02851	0.02011		1770	-4.96876e-05		1769.71	0.000112693
		1776	0.10231	0.03594	1772	0.12398	0.08737		1768	0.02563	0.00555	1771.73	0.02587	0.0171		1772	-1.36526e-05		1771.73	7.02813e-05
		1778	0.09977	0.03563	1774	0.12185	0.0844		1770	0.0224	0.00512	1773.75	0.02347	0.01436		1774	-0.000175376		1773.75	4.45492e-05
		1780	0.09759	0.03533	1776	0.11978	0.08151		1772	0.01971	0.00472	1775.77	0.02087	0.0114		1776	-0.000367724		1775.77	4.66168e-05
		1782	0.09593	0.03436	1778	0.11757	0.07843		1774	0.01711	0.00424	1777.79	0.01843	0.00862		1778	-0.00031872		1777.79	5.42944e-05
		1784	0.093	0.03265	1780	0.11395	0.07338		1776	0.01433	0.00379	1779.81	0.0162	0.00608		1780	-0.000219486		1779.81	7.28172e-05
		1786	0.08902	0.03008	1782	0.11204	0.07072		1778	0.01171	0.00343	1781.84	0.01395	0.00351		1782	-0.000192215		1781.84	0.000102137
		1788	0.08417	0.02674	1784	0.103	0.05811		1780	0.0093	0.00314	1783.86	0.01242	0.00177		1784	-0.000178203		1783.86	0.000124625
		1790	0.07843	0.02264	1786	0.09814	0.05133		1782	0.0069	0.00282	1785.88	0.01148	0.000696257		1786	-0.000135842		1785.88	0.000135894
		1792	0.07182	0.0179	1788	0.09291	0.04404		1784	0.00524	0.00247	1787.9	0.01096	0.000106404		1788	-9.13322e-05		1787.9	0.000139823
		1794	0.06434	0.01293	1790	0.08732	0.03624		1786	0.00424	0.00206	1789.92	0.01087	0		1790	-7.27042e-05		1789.92	0.000136758
		1796	0.05597	0.00942	1792	0.08137	0.02794		1788	0.00369	0.00166	1791.94	0.0112	0.000377046		1792	-6.49869e-05		1791.94	0.000126717
		1798	0.04673	0.01131	1794	0.07506	0.01913		1790	0.00359	0.00137	1793.96	0.01195	0.00124		1794	-6.81801e-05		1793.96	0.000109698
					1796	0.06838	0.00982		1792	0.00396	0.00138	1795.98	0.01313	0.00258		1796	-8.2284e-05		1795.98	8.57035e-05
					1798	0.06134	0		1794	0.00478	0.00183	1798	0.01474	0.00441		1798	-0.000107299		1798	5.47317e-05
						--	--		1796	0.00606	0.00259		--	--			--			--
						--	--		1798	0.0078	0.00356		--	--			--			--
						--	--						--	--			--			--
						--	--						--	--			--			--
						--	--						--	--			--			--
						--	--						--	--			--			--
						--	--						--	--			--			--
						--	--						--	--			--			--
						--	--						--	--			--			--
						--	--						--	--			--			--
						--	--						--	--			--			--
						--	--						--	--			--			--
						--	--						--	--			--			--
						--	--						--	--			--			--
						--	--						--	--			--			--
						--	--						--	--			--			--
						--	--						--	--			--			--
						--	--						--	--			--			--
						--	--						--	--			--			--
						--	--						--	--			--			--
						--	--						--	--			--			--
						--	--						--	--			--			--
						--	--						--	--			--			--
						--	--						--	--			--			--
						--	--						--	--			--			--
						--	--						--	--			--			--
						--	--						--	--			--			--
						--	--						--	--			--			--
						--	--						--	--			--			--
						--	--						--	--			--			--
						--	--						--	--			--			--
						--	--						--	--			--			--
						--	--						--	--			--			--
						--	--						--	--			--			--
						--	--						--	--			--			--
						--	--						--	--			--			--
						--	--						--	--			--			--
						--	--						--	--			--			--
						--	--						--	--			--			--
						--	--						--	--			--			--
						--	--						--	--			--			--
						--	--						--	--			--			--
						--	--						--	--			--			--
						--	--						--	--			--			--
						--	--						--	--			--			--
						--	--						--	--			--			--
						--	--						--	--			--			--
						--	--						--	--			--			--
						--	--						--	--			--			--
						--	--						--	--			--			--
						--	--						--	--			--			--
						--	--						--	--			--			--
						--	--						--	--			--			--
						--	--						--	--			--			--
						--	--						--	--			--			--
						--	--						--	--			--			--
						--	--						--	--			--			--
						--	--						--	--			--			--
						--	--						--	--			--			--
						--	--						--	--			--			--
						--	--						--	--			--			--
						--	--						--	--			--			--
						--	--						--	--			--			--
						--	--						--	--			--			--
						--	--						--	--			--			--
						--	--						--	--			--			--
						--	--						--	--			--			--
						--	--						--	--			--			--
						--	--						--	--			--			--
						--	--						--	--			--			--
						--	--						--	--			--			--
						--	--						--	--			--			--
						--	--						--	--			--			--
						--	--						--	--			--			--
						--	--						--	--			--			--
						--	--						--	--			--			--
						--	--						--	--			--			--
						--	--						--	--			--			--
						--	--						--	--			--			--
						--	--						--	--			--			--
						--	--						--	--			--			--
						--	--						--	--			--			--
						--	--						--	--			--			--
						--	--						--	--			--			--
						--	--						--	--			--			--
						--	--						--	--			--			--
						--	--						--	--			--			--
						--	--						--	--			--			--
						--	--						--	--			--			--
						--	--						--	--			--			--
						--	--						--	--			--			--
						--	--						--	--			--			--
						--	--						--	--			--			--
						--	--						--	--			--			--
						--	--						--	--			--			--
						--	--						--	--			--			--
						--	--						--	--			--			--
						--	--						--	--			--			--
						--	--						--	--			--			--
						--	--						--	--			--			--
						--	--						--	--			--			--
						--	--						--	--			--			--
						--	--						--	--			--			--
						--	--						--	--			--			--
						--	--						--	--			--			--

## Sheet: Fig. 3
		Panel c							Panel d							Panel e-f				Panel g
				raw		smoothed					raw		smoothed			PC1 (40.5%)	PC2 (40.4%)	PC3 (6.1%)		Frequency	drug	PC1 (40.5%)	PC2 (40.4%)
		Wavenumber [cm-1]	IR Amplitude [a.u.]	SE	Wavenumber [cm-1]	IR Amplitude [a.u.]	SE		Wavenumber [cm-1]	IR Amplitude [a.u.]	SE	Wavenumber [cm-1]	IR Amplitude [a.u.]	SE		Scores	Scores	Scores		Loadings	Loadings	Loadings	Loadings
		1404	0.16604	0.06083	1404	0.21728	0.05159		1406	0.15466	0.05895	1406	0.23901	0.01344		0.3785	-2.68283	0.76126		1410	0.09773	0.0103	-0.00519
		1406	0.19817	0.03755	1406	0.25191	0.04417		1408	0.15717	0.05378	1408	0.2371	0.01323		-0.28222	-2.94014	1.22751		1412	0.10055	0.01392	-0.00387
		1408	0.20309	0.02943	1408	0.2835	0.0418		1410	0.16267	0.0502	1410	0.25275	0.01456		-0.07992	-1.54442	0.2075		1414	0.10402	0.01692	-0.00199
		1410	0.2913	0.0402	1410	0.31206	0.04341		1412	0.17115	0.0482	1412	0.2378	0.01062		-0.51119	-1.39287	0.86297		1416	0.10815	0.01907	0.000291749
		1412	0.32907	0.03695	1412	0.3376	0.04712		1414	0.18262	0.04765	1414	0.25764	0.01025		0.39512	-1.27685	0.16078		1418	0.11294	0.02068	0.00318
		1414	0.29754	0.03386	1414	0.3601	0.05133		1416	0.19707	0.04836	1416	0.26219	0.00822		0.24652	-1.42815	0.58351		1420	0.1184	0.02144	0.00691
		1416	0.32651	0.04073	1416	0.37958	0.05507		1418	0.2145	0.05012	1418	0.27901	0.01933		0.56661	-2.03151	0.84137		1422	0.10943	0.02104	0.01096
		1418	0.29734	0.04302	1418	0.39602	0.05777		1420	0.23491	0.05274	1420	0.26745	0.01175		-0.40947	-2.41062	0.95482		1424	0.11087	0.02066	0.01566
		1420	0.34178	0.03537	1420	0.40436	0.05619		1422	0.25874	0.05676	1422	0.34363	0.01369		-0.36607	-2.30328	0.41218		1426	0.12126	0.02087	0.02121
		1422	0.28509	0.03132	1422	0.41063	0.05459		1424	0.28467	0.0613	1424	0.30026	0.01033		-0.6329	-0.55695	0.34365		1428	0.13894	0.02115	0.02693
		1424	0.31714	0.03771	1424	0.41478	0.05267		1426	0.31261	0.06656	1426	0.39695	0.01546		0.37889	-2.71605	0.78809		1430	0.15562	0.0209	0.03422
		1426	0.30533	0.03045	1426	0.41924	0.05037		1428	0.34502	0.07114	1428	0.39987	0.01729		-0.32809	-2.93598	1.22605		1432	0.17538	0.02093	0.04283
		1428	0.30206	0.03188	1428	0.42615	0.0486		1430	0.38276	0.07617	1430	0.43942	0.0188		-0.07778	-1.55816	0.20366		1434	0.20107	0.0208	0.05306
		1430	0.36082	0.02907	1430	0.43451	0.04664		1432	0.42571	0.08119	1432	0.44695	0.01421		-0.50638	-1.43174	0.85377		1436	0.23299	0.02091	0.06436
		1432	0.32603	0.02809	1432	0.44539	0.04471		1434	0.47434	0.0861	1434	0.51233	0.02233		0.93219	0.52171	0.46811		1438	0.27097	0.02176	0.07634
		1434	0.34142	0.02926	1434	0.45372	0.04224		1436	0.5282	0.09074	1436	0.43809	0.02396		0.35994	1.12469	0.22304		1440	0.31863	0.02354	0.08772
		1436	0.33687	0.02858	1436	0.4633	0.03995		1438	0.58673	0.09587	1438	0.59114	0.02703		0.59471	-0.46358	-0.09856		1442	0.36834	0.02508	0.09823
		1438	0.35476	0.02295	1438	0.47103	0.03788		1440	0.64307	0.10045	1440	0.67822	0.02371		1.29028	-1.12206	-0.52944		1444	0.41516	0.02625	0.10704
		1440	0.37173	0.03653	1440	0.47751	0.0363		1442	0.69323	0.1029	1442	0.68671	0.02224		2.17207	1.21255	-0.15487		1446	0.45858	0.02705	0.11418
		1442	0.3576	0.03609	1442	0.48143	0.03556		1444	0.73509	0.10303	1444	0.75218	0.02417		0.18112	2.11535	-0.65462		1448	0.49391	0.02717	0.11844
		1444	0.37716	0.03243	1444	0.48361	0.03569		1446	0.76737	0.10206	1446	0.74762	0.02404		2.29309	1.0915	-0.02284		1450	0.52048	0.02672	0.12126
		1446	0.3691	0.02862	1446	0.4824	0.03573		1448	0.78988	0.10072	1448	0.87175	0.02271		1.96799	-0.35548	-0.36642		1452	0.54441	0.02587	0.12305
		1448	0.41172	0.0372	1448	0.47889	0.03564		1450	0.80341	0.09848	1450	0.80187	0.02357		2.02389	-0.82363	-0.45093		1454	0.55772	0.02459	0.12364
		1450	0.35825	0.0369	1450	0.47341	0.03566		1452	0.80982	0.09602	1452	0.83137	0.02127		2.5346	-1.836	1.48207		1456	0.55425	0.02278	0.12303
		1452	0.39079	0.04028	1452	0.46517	0.03559		1454	0.80893	0.09441	1454	0.68298	0.01867		0.96701	0.46663	0.31333		1458	0.53824	0.02056	0.12247
		1454	0.31155	0.03579	1454	0.4567	0.03502		1456	0.80285	0.09361	1456	0.5848	0.02874		0.55557	-0.24606	-0.18446		1460	0.51122	0.01817	0.1215
		1456	0.3336	0.03466	1456	0.44949	0.03459		1458	0.79262	0.09339	1458	0.85133	0.02713		2.84698	-0.17374	0.16316		1462	0.47529	0.01592	0.12012
		1458	0.39546	0.03559	1458	0.44226	0.03459		1460	0.77939	0.09308	1460	0.81004	0.02222		2.83528	0.29118	-0.02255		1464	0.43346	0.01394	0.11857
		1460	0.33507	0.04026	1460	0.43591	0.03532		1462	0.7673	0.09357	1462	0.77395	0.02112		2.69323	0.16281	0.29213		1466	0.38866	0.01165	0.11637
		1462	0.3454	0.04404	1462	0.43073	0.03642		1464	0.75912	0.09555	1464	0.75222	0.02094		2.70447	-0.85545	-0.06465		1468	0.34099	0.00854	0.1135
		1464	0.35123	0.03758	1464	0.42858	0.0381		1466	0.75178	0.09804	1466	0.7854	0.02127		2.46478	-0.17519	-0.35794		1470	0.2884	0.00412	0.10998
		1466	0.35104	0.04105	1466	0.42519	0.0398		1468	0.7403	0.09951	1468	0.74399	0.02166		2.67851	0.96265	-0.79943		1472	0.23597	-0.00111	0.10607
		1468	0.33056	0.0413	1468	0.42194	0.04113		1470	0.72607	0.1006	1470	0.61636	0.02437		2.72466	-0.16197	-0.43364		1474	0.18414	-0.00744	0.10168
		1470	0.30544	0.03962	1470	0.41874	0.04209		1472	0.70869	0.10176	1472	0.68537	0.02859		2.34118	0.47916	-0.56791		1476	0.13702	-0.01514	0.09743
		1472	0.383	0.04682	1472	0.41375	0.04231		1474	0.68894	0.10189	1474	0.73157	0.02162		2.49558	-0.18505	-0.46348		1478	0.09607	-0.0233	0.09432
		1474	0.31422	0.04516	1474	0.40817	0.04197		1476	0.67118	0.10195	1476	0.70649	0.02167		2.48066	-0.52876	-0.33332		1480	0.06803	-0.03122	0.09207
		1476	0.30409	0.04567	1476	0.40127	0.04148		1478	0.65674	0.10215	1478	0.68825	0.02123		2.49827	-0.63854	-0.3168		1482	0.04133	-0.03919	0.09011
		1478	0.3211	0.04136	1478	0.39266	0.04095		1480	0.64785	0.10186	1480	0.62676	0.02333		2.55454	-0.81699	-0.10631		1484	0.02083	-0.04606	0.08939
		1480	0.29685	0.03639	1480	0.38384	0.04013		1482	0.64379	0.1014	1482	0.66928	0.02316		-1.9945	-0.0241	-1.07395		1486	0.00884	-0.05141	0.09
		1482	0.31042	0.03881	1482	0.37662	0.03913		1484	0.64376	0.10055	1484	0.66664	0.02184		-1.99641	-0.75723	-0.53444		1488	0.00546	-0.05534	0.09043
		1484	0.30058	0.0394	1484	0.37087	0.03839		1486	0.64853	0.09849	1486	0.60469	0.02285		-2.47594	-1.02073	0.03561		1490	0.000643507	-0.05914	0.09078
		1486	0.30377	0.03663	1486	0.36666	0.03821		1488	0.65569	0.09698	1488	0.52573	0.02419		-2.08771	-0.40267	-0.16423		1492	0.00125	-0.06325	0.09172
		1488	0.25603	0.04069	1488	0.36384	0.03816		1490	0.66458	0.09674	1490	0.68699	0.02341		-2.13524	-1.22392	0.10435		1494	0.00707	-0.06823	0.09311
		1490	0.32088	0.03106	1490	0.36337	0.03758		1492	0.67523	0.09633	1492	0.71332	0.01946		-1.83473	-0.34697	-0.15062		1496	0.01635	-0.07411	0.09414
		1492	0.28199	0.04027	1492	0.36415	0.03674		1494	0.68647	0.09645	1494	0.6998	0.01999		-1.87063	-0.45519	-0.03227		1498	0.02849	-0.08027	0.09469
		1494	0.29371	0.03747	1494	0.36238	0.03579		1496	0.70084	0.09732	1496	0.77809	0.01683		-1.58107	-0.27917	-0.10573		1500	0.04639	-0.08671	0.09515
		1496	0.34655	0.03682	1496	0.3612	0.03418		1498	0.71964	0.09804	1498	0.64318	0.02522		-0.4764	-2.43693	0.28675		1502	0.06522	-0.09327	0.09431
		1498	0.28009	0.03208	1498	0.36194	0.03262		1500	0.73814	0.09745	1500	0.73754	0.02045		-1.14873	-0.84269	0.07543		1504	0.08385	-0.09989	0.09234
		1500	0.30067	0.03168	1500	0.36139	0.03143		1502	0.75286	0.09605	1502	0.75701	0.01884		-2.56871	-0.76626	-0.5703		1506	0.09725	-0.1062	0.08955
		1502	0.27998	0.0334	1502	0.36067	0.03085		1504	0.76269	0.09453	1504	0.62123	0.02837		-2.28406	-0.86903	-1.1606		1508	0.10192	-0.11299	0.08647
		1504	0.23303	0.03116	1504	0.35882	0.03058		1506	0.7716	0.09276	1506	0.5316	0.02267		-1.82793	-0.38951	-0.81528		1510	0.10001	-0.1195	0.08345
		1506	0.3112	0.04077	1506	0.35885	0.03017		1508	0.7831	0.09027	1508	0.90625	0.01803		-1.92087	-0.246	-0.03231		1512	0.09401	-0.12521	0.0817
		1508	0.31371	0.03787	1508	0.35894	0.02993		1510	0.79608	0.0878	1510	0.83901	0.01599		-1.19562	-1.0953	-0.88829		1514	0.08776	-0.12979	0.0791
		1510	0.28034	0.03242	1510	0.35961	0.02945		1512	0.81135	0.08635	1512	0.85129	0.0173		-1.87516	-0.57005	-0.68312		1516	0.08074	-0.13287	0.07623
		1512	0.29623	0.03342	1512	0.36171	0.02852		1514	0.82519	0.08523	1514	0.74264	0.01732		-1.96617	-0.39816	-0.78045		1518	0.07233	-0.13539	0.07399
		1514	0.27316	0.02816	1514	0.36623	0.02791		1516	0.83302	0.08433	1516	0.70701	0.02405		-1.69316	-0.27431	-0.32044		1520	0.07928	-0.13646	0.07188
		1516	0.30203	0.02841	1516	0.37004	0.02744		1518	0.83624	0.08462	1518	0.84117	0.01789		-2.43857	-1.21273	-0.26814		1522	0.09464	-0.1365	0.07034
		1518	0.31432	0.03063	1518	0.37583	0.02754		1520	0.83443	0.08532	1520	0.74953	0.01862		-1.9486	-0.92113	-0.38632		1524	0.10567	-0.13594	0.06911
		1520	0.28968	0.03067	1520	0.3803	0.02883		1522	0.83176	0.08477	1522	0.92302	0.01781		-1.66871	-1.08707	-0.95777		1526	0.11864	-0.13475	0.06895
		1522	0.35841	0.02764	1522	0.38222	0.03025		1524	0.83287	0.08094	1524	0.74838	0.02065		-1.53816	-0.50862	-0.56047		1528	0.13572	-0.13329	0.06938
		1524	0.27511	0.02806	1524	0.38599	0.03133		1526	0.83842	0.07627	1526	0.80741	0.01555		-2.09128	-0.65291	-0.14946		1530	0.1496	-0.13074	0.06939
		1526	0.30098	0.03136	1526	0.38867	0.03261		1528	0.84368	0.0731	1528	0.89484	0.0152		-0.51298	2.59743	0.2665		1532	0.16293	-0.1275	0.07074
		1528	0.33062	0.03537	1528	0.38808	0.03392		1530	0.84626	0.06947	1530	0.7903	0.01551		-0.98538	3.34294	0.69097		1534	0.18374	-0.1231	0.07255
		1530	0.28778	0.03201	1530	0.38846	0.03534		1532	0.84803	0.06659	1532	0.68779	0.02001		-1.03626	3.36002	0.53161		1536	0.208	-0.11836	0.07553
		1532	0.28417	0.03685	1532	0.38966	0.03692		1534	0.84951	0.06394	1534	0.87202	0.0151		-0.46603	1.57491	0.76349		1538	0.23924	-0.11245	0.07916
		1534	0.34455	0.04023	1534	0.39077	0.03847		1536	0.85088	0.06259	1536	0.80824	0.01539		-0.77209	3.19468	0.69072		1540	0.27636	-0.10582	0.08305
		1536	0.3115	0.03503	1536	0.3912	0.0396		1538	0.85463	0.0624	1538	--	--		-0.83072	4.19655	0.78649		1542	0.3098	-0.09854	0.08588
		1538	0.25093	0.03431	1538	0.39539	0.04055		1540	0.85754	0.06255	1540	0.73677	0.02094		-1.39165	3.15725	0.38639		1544	0.33967	-0.09021	0.08922
		1540	0.32485	0.04015	1540	0.39907	0.04097		1542	0.85558	0.06187	1542	0.91739	0.01289		-0.84372	2.35151	0.41148		1546	0.37334	-0.08063	0.09164
		1542	0.35161	0.05052	1542	0.40617	0.04176		1544	0.85046	0.06064	1544	0.82102	0.01248		-0.89352	2.17167	0.42105		1548	0.40741	-0.06988	0.09314
		1544	0.33251	0.04176	1544	0.41442	0.04287		1546	0.84087	0.05904	1546	0.79921	0.0147		-0.76909	2.65907	0.60283		1550	0.43109	-0.05914	0.09457
		1546	0.33486	0.03808	1546	0.42609	0.04515		1548	0.82787	0.05679	1548	0.78358	0.01389		-0.69213	2.76308	0.54942		1552	0.4504	-0.0481	0.09519
		1548	0.3153	0.03475	1548	0.43759	0.04798		1550	0.81567	0.05484	1550	0.82972	0.01303		-0.81827	2.77543	0.69102		1554	0.46758	-0.03729	0.09538
		1550	0.35916	0.0408	1550	0.45251	0.05157		1552	0.80206	0.05342	1552	0.76475	0.01387		-0.63743	3.07039	0.88533		1556	0.47469	-0.02719	0.0947
		1552	0.33372	0.03971	1552	0.46616	0.05515		1554	0.78748	0.05336	1554	0.84564	0.01108		1.46557	1.03003	-1.01995		1558	0.47394	-0.01752	0.09392
		1554	0.39848	0.05032	1554	0.47721	0.0583		1556	0.77045	0.05414	1556	0.69252	0.01507		1.4232	1.49408	0.01068		1560	0.47212	-0.00843	0.09451
		1556	0.31137	0.04454	1556	0.48515	0.06054		1558	0.75196	0.05483	1558	0.67081	0.02384		1.14805	0.68379	0.24363		1562	0.48359	0.00086742	0.09515
		1558	0.48381	0.07256	1558	0.48967	0.06188		1560	0.73607	0.05636	1560	0.85377	0.01263		1.22228	0.63777	-0.8154		1564	0.50404	0.00994	0.09651
		1560	0.3986	0.05501	1560	0.4898	0.06233		1562	0.72193	0.05834	1562	0.71823	0.01352		1.17776	0.85867	-0.71722		1566	0.53297	0.01889	0.09836
		1562	0.3225	0.04484	1562	0.48565	0.06201		1564	0.7122	0.06005	1564	0.72302	0.01453		0.13236	1.48277	-0.82377		1568	0.56739	0.02745	0.10041
		1564	0.35841	0.045	1564	0.48022	0.061		1566	0.70787	0.06083	1566	0.70596	0.01531		0.73619	0.54245	-1.86403		1570	0.59256	0.03464	0.10221
		1566	0.34706	0.04552	1566	0.47573	0.05992		1568	0.70395	0.06154	1568	0.59885	0.01875						1572	0.61123	0.04097	0.10389
		1568	0.33263	0.04027	1568	0.47051	0.05883		1570	0.70126	0.0618	1570	0.69867	0.0159						1574	0.62532	0.0468	0.10522
		1570	0.36126	0.04414	1570	0.47001	0.05864		1572	0.7005	0.06149	1572	0.68344	0.01541						1576	0.63582	0.0519	0.10658
		1572	0.35265	0.04657	1572	0.47257	0.05901		1574	0.70059	0.06102	1574	0.66394	0.01608						1578	0.64587	0.05608	0.1073
		1574	0.35982	0.0493	1574	0.47947	0.05998		1576	0.70384	0.06085	1576	0.79234	0.01868						1580	0.65929	0.06005	0.10738
		1576	0.38456	0.074	1576	0.48994	0.06123		1578	0.70757	0.06071	1578	0.71223	0.01557						1582	0.66307	0.06291	0.10705
		1578	0.3914	0.0515	1578	0.5046	0.0631		1580	0.70844	0.06082	1580	0.6963	0.01506						1584	0.65765	0.06437	0.10625
		1580	0.40659	0.05494	1580	0.5181	0.0646		1582	0.70737	0.06135	1582	0.68649	0.01408						1586	0.64559	0.06452	0.10578
		1582	0.41657	0.05537	1582	0.5334	0.0659		1584	0.70422	0.06198	1584	0.69633	0.01435						1588	0.63168	0.06396	0.10583
		1584	0.42378	0.05655	1584	0.54727	0.06715		1586	0.70206	0.06209	1586	0.6906	0.01535						1590	0.62692	0.06354	0.10601
		1586	0.44118	0.056	1586	0.55893	0.06844		1588	0.70338	0.06302	1588	0.69168	0.01513						1592	0.62734	0.06324	0.10648
		1588	0.44636	0.0596	1588	0.56985	0.06965		1590	0.7065	0.06401	1590	0.69548	0.01548						1594	0.63149	0.06299	0.10721
		1590	0.45026	0.05992	1590	0.58005	0.07085		1592	0.71089	0.06486	1592	0.69946	0.01521						1596	0.63642	0.06253	0.10704
		1592	0.451	0.05994	1592	0.5907	0.07174		1594	0.71625	0.06502	1594	0.69705	0.01451						1598	0.63244	0.06141	0.10634
		1594	0.46475	0.06171	1594	0.6018	0.07234		1596	0.7205	0.06512	1596	0.70887	0.01465						1600	0.624	0.05994	0.10541
		1596	0.46973	0.06153	1596	0.613	0.07276		1598	0.7229	0.06487	1598	0.70548	0.01614						1602	0.62071	0.05847	0.10447
		1598	0.46731	0.06072	1598	0.62479	0.07272		1600	0.72442	0.06423	1600	0.72495	0.01582						1604	0.62782	0.05715	0.10216
		1600	0.49377	0.06252	1600	0.63779	0.07234		1602	0.72644	0.06294	1602	0.73831	0.0157						1606	0.63871	0.0552	0.09974
		1602	0.51145	0.06387	1602	0.64949	0.07177		1604	0.72791	0.06159	1604	0.72048	0.015						1608	0.65808	0.05256	0.09619
		1604	0.50781	0.05828	1604	0.66015	0.07111		1606	0.72943	0.05991	1606	0.69561	0.01476						1610	0.67548	0.04814	0.09249
		1606	0.49624	0.06205	1606	0.6704	0.07001		1608	0.73096	0.05828	1608	0.6941	0.01425						1612	0.68673	0.04183	0.08836
		1608	0.51054	0.05501	1608	0.67996	0.06869		1610	0.73066	0.05659	1610	0.74606	0.01377						1614	0.68907	0.03315	0.08517
		1610	0.53379	0.05615	1610	0.68639	0.0671		1612	0.73187	0.05511	1612	0.73109	0.01239						1616	0.68969	0.02351	0.0813
		1612	0.54125	0.06184	1612	0.69277	0.06529		1614	0.73832	0.05347	1614	0.67283	0.01445						1618	0.68394	0.0126	0.0781
		1614	0.5304	0.05707	1614	0.69829	0.06332		1616	0.74818	0.0522	1616	0.73505	0.01554						1620	0.67107	0.000769732	0.07493
		1616	0.41377	0.05327	1616	0.70539	0.06184		1618	0.76046	0.0513	1618	0.78046	0.01144						1622	0.6543	-0.01151	0.07161
		1618	0.56244	0.05925	1618	0.71272	0.06044		1620	0.77509	0.0508	1620	0.76342	0.01149						1624	0.63231	-0.02366	0.06781
		1620	0.51801	0.07095	1620	0.72346	0.05851		1622	0.79246	0.05044	1622	0.63567	0.01545						1626	0.60771	-0.03518	0.06427
		1622	0.52602	0.04732	1622	0.73226	0.05606		1624	0.81292	0.04973	1624	0.82177	0.0094						1628	0.59609	-0.04441	0.06147
		1624	0.62137	0.05396	1624	0.74047	0.05329		1626	0.83654	0.04864	1626	0.72606	0.01285						1630	0.5933	-0.0509	0.05876
		1626	0.52313	0.04895	1626	0.748	0.04993		1628	0.86166	0.04646	1628	0.86497	0.0108						1632	0.60648	-0.05498	0.0544
		1628	0.61687	0.05026	1628	0.75428	0.0468		1630	0.88719	0.04326	1630	0.84077	0.01109						1634	0.62708	-0.05658	0.04996
		1630	0.56842	0.05692	1630	0.75828	0.04395		1632	0.91002	0.03921	1632	0.84843	0.01356						1636	0.64949	-0.05645	0.04383
		1632	0.60104	0.04706	1632	0.76677	0.0415		1634	0.93001	0.03459	1634	0.76711	0.014						1638	0.65835	-0.05566	0.03694
		1634	0.54194	0.0438	1634	0.77556	0.03963		1636	0.94614	0.02965	1636	0.93687	0.00959						1640	0.65543	-0.05401	0.0297
		1636	0.63857	0.03648	1636	0.78723	0.03857		1638	0.95731	0.02479	1638	0.94829	0.00983						1642	0.65385	-0.05215	0.02284
		1638	0.5814	0.05789	1638	0.80566	0.03687		1640	0.96714	0.02007	1640	0.91182	0.0097						1644	0.65186	-0.05026	0.01562
		1640	0.58854	0.0483	1640	0.82269	0.03526		1642	0.97738	0.01518	1642	0.90335	0.01022						1646	0.64415	-0.04888	0.01088
		1642	0.64274	0.04801	1642	0.8378	0.03476		1644	0.98371	0.01083	1644	0.86735	0.01149						1648	0.64497	-0.04767	0.00817
		1644	0.6187	0.04304	1644	0.85648	0.03592		1646	0.98799	0.00728	1646	0.97393	0.00928						1650	0.65841	-0.0458	0.00681
		1646	0.68923	0.02652	1646	0.87136	0.03745		1648	0.99295	0.00921	1648	--	--						1652	0.67964	-0.04202	0.00636
		1648	0.7858	0.04602	1648	0.87973	0.03864		1650	0.99506	0.01141	1650	0.91596	0.00777						1654	0.70092	-0.0361	0.00772
		1650	0.52241	0.04113	1650	0.88391	0.0399		1652	0.98962	0.0144	1652	--	--						1656	0.72918	-0.02646	0.00928
		1652	0.6001	0.06893	1652	0.88525	0.04097		1654	0.97541	0.01755	1654	0.90961	0.0452						1658	0.75578	-0.01481	0.01006
		1654	0.80953	0.07229	1654	0.88243	0.04126		1656	0.94677	0.02021	1656	0.93931	0.00891						1660	0.78555	-0.00126	0.00912
		1656	0.50113	0.05841	1656	0.87534	0.04034		1658	0.90535	0.02304	1658	0.90899	0.01285						1662	0.80768	0.014	0.00761
		1658	0.56055	0.03594	1658	0.86153	0.03943		1660	0.85258	0.02771	1660	0.92847	0.01319						1664	0.81678	0.03025	0.00541
		1660	0.6195	0.03821	1660	0.84779	0.03916		1662	0.7919	0.03417	1662	0.84217	0.01165						1666	0.81498	0.04635	0.00214
		1662	0.62278	0.04318	1662	0.82459	0.04076		1664	0.72706	0.04071	1664	0.88499	0.00952						1668	0.80784	0.06225	-0.0012
		1664	0.62142	0.03995	1664	0.79651	0.04353		1666	0.65964	0.04708	1666	0.77325	0.00978						1670	0.803	0.07676	-0.00421
		1666	0.51214	0.03454	1666	0.76583	0.04739		1668	0.59074	0.05199	1668	0.51154	0.02154						1672	0.79365	0.08878	-0.00583
		1668	0.54971	0.0678	1668	0.72489	0.04899		1670	0.5293	0.05616	1670	0.58833	0.02961						1674	0.78746	0.0982	-0.00487
		1670	0.52946	0.05536	1670	0.68312	0.04774		1676	0.47841	0.06102	1676	0.69402	0.01305						1676	0.81222	0.1162	0.00653
		1672	0.45108	0.04219	1672	0.64352	0.04566		1678	0.44255	0.06914	1678	0.10835	0.01629						1678	0.98835	0.16684	0.00862
		1674	0.53451	0.07701	1674	0.60138	0.04328		1680	0.42212	0.08019	1680	0.17676	0.02591						1680	1	0.17341	0.00676
		1676	0.53407	0.06993	1676	0.55935	0.0393		1682	0.41068	0.09066	1682	0.58107	0.06264						1682	0.98709	0.17652	0.00658
		1678	0.1292	0.0496	1678	0.53344	0.0369		1684	0.40201	0.099	1684	0.3008	0.01917						1684	0.95995	0.17664	0.0072
		1680	0.0851	0.004	1680	0.51671	0.03617		1686	0.39272	0.10501	1686	--	--						1686	0.92722	0.17479	0.00969
		1682	0.34986	0.05644	1682	0.50941	0.03656		1688	0.37805	0.11016	1688	0.08395	0.033						1688	0.88124	0.16967	0.01405
		1684	0.24158	0.06087	1684	0.50801	0.03683		1690	0.36001	0.11174	1690	0.19249	--						1690	0.82806	0.16244	0.01952
		1686	0.46609	0.06754	1686	0.51381	0.03758		1692	0.34079	0.10869	1692	0.45884	0.03184						1692	0.78729	0.15473	0.0252
		1688	0.35283	0.03682	1688	0.52705	0.03872		1694	0.32094	0.1015	1694	0.41646	0.02481						1694	0.75441	0.14729	0.03177
		1690	0.33277	0.04168	1690	0.53708	0.04048		1696	0.30264	0.09381	1696	0.11471	0.02627						1696	0.72817	0.13963	0.03934
		1692	0.39901	0.03619	1692	0.54393	0.04279		1698	0.29049	0.08994	1698	0.23298	0.02123						1698	0.71754	0.1339	0.0476
		1694	0.43149	0.05973	1694	0.55253	0.04561		1700	0.28584	0.08862	1700	0.28184	0.25826						1700	0.73009	0.13001	0.0559
		1696	0.52118	0.07476	1696	0.55853	0.04792		1702	0.29195	0.08383	1702	0.2085	0.02524						1702	0.74812	0.12685	0.06312
		1698	0.46343	0.06464	1698	0.56302	0.04943		1704	0.3061	0.07672	1704	0.12712	0.04727						1704	0.75267	0.12328	0.06935
		1700	0.30305	0.04493	1700	0.5681	0.04952		1706	0.32382	0.06903	1706	0.58884	0.03537						1706	0.73954	0.11774	0.07464
		1702	0.507	0.05328	1702	0.5714	0.04888		1708	0.34198	0.06219	1708	0.36568	0.01776						1708	0.71129	0.11023	0.08015
		1704	0.41888	0.0553	1704	0.57507	0.04766		1710	0.3614	0.0579	1710	0.41792	0.01451						1710	0.66126	0.10098	0.08476
		1706	0.42371	0.05975	1706	0.58455	0.04578		1712	0.38261	0.05584	1712	0.58449	0.01575						1712	0.60961	0.09235	0.08647
		1708	0.40556	0.03321	1708	0.59403	0.0437		1714	0.40544	0.05392	1714	0.46219	0.01689						1714	0.56205	0.08522	0.08665
		1710	0.44723	0.04873	1710	0.60365	0.04173		1716	0.43141	0.04952	1716	0.33047	0.01336						1716	0.51966	0.07985	0.08582
		1712	0.45085	0.04907	1712	0.61493	0.04036		1718	0.45999	0.04534	1718	0.36109	0.0135						1718	0.48937	0.07633	0.08278
		1714	0.46186	0.0533	1714	0.62841	0.04162		1720	0.48633	0.04317	1720	0.5777	0.02926						1720	0.46944	0.07402	0.07705
		1716	0.46332	0.03527	1716	0.63741	0.04392		1722	0.50752	0.04387	1722	0.50363	0.02156						1722	0.44885	0.07222	0.0706
		1718	0.43093	0.04807	1718	0.63974	0.04596		1724	0.5247	0.04521	1724	0.64756	0.01332						1724	0.43332	0.07026	0.0647
		1720	0.54317	0.05545	1720	0.6342	0.0472		1726	0.53943	0.04629	1726	0.60028	0.01315						1726	0.4231	0.06859	0.05887
		1722	0.45849	0.0608	1722	0.62384	0.04864		1728	0.54943	0.0516	1728	0.69285	0.02307						1728	0.40967	0.06685	0.05191
		1724	0.44791	0.04881	1724	0.60837	0.04809		1730	0.55066	0.05982	1730	0.58308	0.01039						1730	0.39235	0.06479	0.04502
		1726	0.43932	0.05299	1726	0.5906	0.04688		1732	0.54275	0.06912	1732	0.53872	0.01371						1732	0.36389	0.06127	0.03844
		1728	0.43201	0.04696	1728	0.57155	0.04487		1734	0.52809	0.07744	1734	0.25351	--						1734	0.32257	0.05578	0.03254
		1730	0.45902	0.04928	1730	0.55229	0.04268		1736	0.50484	0.08346	1736	0.47097	0.01753						1736	0.2738	0.04936	0.0276
		1732	0.36575	0.03471	1732	0.53344	0.04044		1738	0.47485	0.08782	1738	0.49865	0.02509						1738	0.2211	0.04252	0.02321
		1734	0.36794	0.04014	1734	0.51037	0.03841		1740	0.44431	0.09157	1740	0.40037	--						1740	0.17191	0.03621	0.01903
		1736	0.35537	0.02393	1736	0.48716	0.03598		1742	0.41708	0.09181	1742	0.58356	0.02686						1742	0.13301	0.03095	0.01594
		1738	0.36128	0.06012	1738	0.46208	0.03429		1744	0.3913	0.08973	1744	0.54323	0.0346						1744	0.10788	0.02788	0.01414
		1740	0.37901	0.03464	1740	0.43714	0.03319		1746	0.36576	0.08451	1746	0.25465	0.01672						1746	0.08844	0.02522	0.01173
		1742	0.28772	0.03617	1742	0.4108	0.0324		1748	0.33714	0.08074	1748	0.46743	0.02995						1748	0.07526	0.02295	0.00863
		1744	0.29469	0.04254	1744	0.38357	0.0312		1750	0.30511	0.07738	1750	0.38172	0.02152						1750	0.06332	0.02078	0.00658
		1746	0.25619	0.02644	1746	0.35617	0.03002		1752	0.2716	0.07321	1752	0.06252	0.03794						1752	0.05457	0.01868	0.00543
		1748	0.26216	0.04114	1748	0.32789	0.02868		1754	0.23938	0.06756	1754	0.18084	0.01844						1754	0.04561	0.01622	0.00335
		1750	0.20279	0.02088	1750	0.3014	0.02712		1756	0.21367	0.06221	1756	0.39774	0.02543						1756	0.03901	0.01426	0.000190573
		1752	0.2431	0.02204	1752	0.27837	0.02488		1758	0.19205	0.05727	1758	0.25292	0.01374						1758	0.03442	0.01231	-0.00174
		1754	0.19872	0.02158	1754	0.25858	0.02293		1760	0.17413	0.05376	1760	0.29333	0.01607						1760	0.03	0.01024	-0.00339
		1756	0.20558	0.02759	1756	0.24215	0.02107		1762	0.15916	0.05149	1762	0.14837	0.01036						1762	0.02536	0.00772	-0.00476
		1758	0.16956	0.01767	1758	0.22934	0.01897		1764	0.14088	0.05052	1764	0.20434	0.0112						1764	0.0205	0.00508	-0.00469
		1760	0.14816	0.01654	1760	0.21511	0.01707		1766	0.12286	0.0503	1766	0.28174	0.01845						1766	0.01452	0.00308	-0.00608
		1762	0.16198	0.01915	1762	0.19725	0.01527		1768	0.10966	0.0503	1768	0.229	0.01718						1768	0.00894	0.00118	-0.00704
		1764	0.13897	0.01561	1764	0.18011	0.01389		1770	0.09989	0.04972	1770	0.18406	0.01363						1770	0.00406	-0.000297358	-0.00684
		1766	0.14019	0.01641	1766	0.16119	0.01296		1772	0.08843	0.04764	1772	0.03517	0.00742						1772	0.00147	-0.00114	-0.00694
		1768	0.12899	0.01136	1768	0.14285	0.01253		1774	0.07467	0.04438	1774	0.09007	0.00868						1774	0	-0.00159	-0.00683
		1770	0.11553	0.01439	1770	0.12629	0.01257		1776	0.06154	0.04079	1776	0.22463	0.01955						1776
		1772	0.08421	0.01594	1772	0.11197	0.01275		1778	0.05121	0.03566	1778	0.18755	0.01238						1778
		1774	0.09295	0.01639	1774	0.0993	0.01253		1780	0.04447	0.03001	1780	0.20116	0.01305						1780
		1776	0.07735	0.01793	1776	0.08886	0.01208		1782	0.0444	0.02542	1782	0.11685	0.008						1782
		1778	0.07168	0.01428	1778	0.07974	0.01131		1784	0.03635	0.01935	1784	0.07267	0.01031						1784
		1780	0.07232	0.01191	1780	0.0725	0.0107		1786	0.03146	0.01842	1786	0.09165	0.01075						1786
		1782	0.08268	0.01712	1782	0.06723	0.01024		1788	0.02707	0.0166	1788	0.0962	0.00826						1788
		1784	0.07216	0.01311	1784	0.06321	0.0099		1790	0.02318	0.01367	1790	0.19956	0.01231
		1786	0.05172	0.01191	1786	0.05691	0.00977		1792	0.01978	0.01042	1792	0.25722	0.01631
		1788	0.06333	0.01008	1788	0.05092	0.00953		1794	0.01687	0.0104	1794	0.01189	0.00469
		1790	0.0633	0.00882	1790	0.04525	0.00926		1796	0.01446	0.01685	1796	0.00794	0.0026
		1792	0.05818	0.01179	1792	0.03989	0.00909		1798	0.01255	0.0277	1798	0.14514	0.01668
		1794	0.04771	0.01027	1794	0.03484	0.00931
		1796	0.06113	0.01449	1796	0.03011	0.01019
		1798	0.03144	0.01367	1798	0.0257	0.01194
						--	--						--	--
						--	--						--	--
						--	--						--	--
						--	--						--	--
						--	--						--	--
						--	--						--	--
						--	--						--	--
						--	--						--	--
						--	--						--	--

## Sheet: Fig. 4
			Panel a								Panel a
					raw		smoothed					Fibrils + bex		fibrils
			Wavenumber [cm-1]	IR Amplitude [a.u.]	SE	Wavenumber [cm-1]	IR Amplitude [a.u.]	SE			Wavenumber [cm-1]	IR Amplitude [a.u.]	Wavenumber [cm-1]	IR Amplitude [a.u.]
			1406	0.35096	0.03712	1406	0.2094	0.02242			1406	0.23901	1406	0.08127
			1408	0.35319	0.0369	1408	0.24632	0.02823			1408	0.2371	1408.02	0.08008
			1410	0.35591	0.03677	1410	0.22862	0.02218			1410	0.25275	1410.04	0.07953
			1412	0.35909	0.03672	1412	0.27024	0.02625			1412	0.2378	1412.06	0.07962
			1414	0.36276	0.03671	1414	0.23613	0.02408			1414	0.25764	1414.08	0.08035
			1416	0.36691	0.03673	1416	0.20979	0.02304			1416	0.26219	1416.1	0.08172
			1418	0.37153	0.03677	1418	0.15515	0.02211			1418	0.27901	1418.12	0.08373
			1420	0.37663	0.03683	1420	0.26951	0.0256			1420	0.26745	1420.14	0.08638
			1422	0.37709	0.0367	1422	0.27617	0.02785			1422	0.34363	1422.16	0.0897
			1424	0.38159	0.03688	1424	0.22989	0.02578			1424	0.30026	1424.19	0.09385
			1426	0.39045	0.03734	1426	0.26488	0.02506			1426	0.39695	1426.21	0.09856
			1428	0.40102	0.03787	1428	0.22162	0.02228			1428	0.39987	1428.23	0.10382
			1430	0.40893	0.03793	1430	0.24107	0.02317			1430	0.43942	1430.25	0.10864
			1432	0.41908	0.03807	1432	0.25588	0.02494			1432	0.44695	1432.27	0.11432
			1434	0.43178	0.03823	1434	0.29589	0.02726			1434	0.51233	1434.29	0.12043
			1436	0.4482	0.03839	1436	0.28339	0.02342			1436	0.43809	1436.31	0.1278
			1438	0.47091	0.03894	1438	0.29328	0.02446			1438	0.59114	1438.33	0.13578
			1440	0.50004	0.03973	1440	0.30078	0.02668			1440	0.67822	1440.35	0.14368
			1442	0.52826	0.04059	1442	0.2898	0.02636			1442	0.68671	1442.37	0.15136
			1444	0.55249	0.0414	1444	0.3152	0.02606			1444	0.75218	1444.39	0.15918
			1446	0.57466	0.04212	1446	0.34166	0.0281			1446	0.74762	1446.41	0.16634
			1448	0.59004	0.04246	1448	0.42275	0.033			1448	0.87175	1448.43	0.17292
			1450	0.60181	0.04264	1450	0.42156	0.03357			1450	0.80187	1450.45	0.18087
			1452	0.61095	0.0429	1452	0.3924	0.03266			1452	0.83137	1452.47	0.18937
			1454	0.6132	0.04292	1454	0.35762	0.03238			1454	0.68298	1454.49	0.19679
			1456	0.60662	0.04265	1456	0.34454	0.02766			1456	0.5848	1456.52	0.20263
			1458	0.59393	0.04228	1458	0.34727	0.02807			1458	0.85133	1458.54	0.20745
			1460	0.57776	0.04188	1460	0.38118	0.03246			1460	0.81004	1460.56	0.2113
			1462	0.56033	0.04142	1462	0.36943	0.03103			1462	0.77395	1462.58	0.21335
			1464	0.54355	0.04107	1464	0.32392	0.02872			1464	0.75222	1464.6	0.21479
			1466	0.52594	0.04077	1466	0.32615	0.02681			1466	0.7854	1466.62	0.21556
			1468	0.50491	0.03998	1468	0.3118	0.02707			1468	0.74399	1468.64	0.21609
			1470	0.47923	0.03877	1470	0.27121	0.02471			1470	0.61636	1470.66	0.21595
			1472	0.44872	0.03727	1472	0.31228	0.02898			1472	0.68537	1472.68	0.2144
			1474	0.41454	0.03538	1474	0.28471	0.02163			1474	0.73157	1474.7	0.21357
			1476	0.37785	0.03339	1476	0.22966	0.01881			1476	0.70649	1476.72	0.21468
			1478	0.3431	0.03181	1478	0.2283	0.02129			1478	0.68825	1478.74	0.21937
			1480	0.31337	0.0307	1480	0.16817	0.01791			1480	0.62676	1480.76	0.22847
			1482	0.2869	0.02979	1482	0.18434	0.01902			1482	0.66928	1482.78	0.24164
			1484	0.26789	0.0292	1484	0.17707	0.01738			1484	0.66664	1484.8	0.26006
			1486	0.26011	0.02897	1486	0.15495	0.01608			1486	0.60469	1486.82	0.28426
			1488	0.26117	0.02874	1488	0.14063	0.01933			1488	0.52573	1488.85	0.3067
			1490	0.26185	0.02796	1490	0.13674	0.01404			1490	0.68699	1490.87	0.32502
			1492	0.26349	0.02718	1492	0.19439	0.01883			1492	0.71332	1492.89	0.34358
			1494	0.26667	0.02656	1494	0.20627	0.01867			1494	0.6998	1494.91	0.36241
			1496	0.26893	0.02609	1496	0.22145	0.01892			1496	0.77809	1496.93	0.38071
			1498	0.27144	0.026	1498	0.16885	0.01514			1498	0.64318	1498.95	0.40115
			1500	0.27567	0.0267	1500	0.18741	0.01581			1500	0.73754	1500.97	0.42601
			1502	0.28314	0.02759	1502	0.20018	0.016			1502	0.75701	1502.99	0.45253
			1504	0.28994	0.02847	1504	0.11793	0.01481			1504	0.62123	1505.01	0.478
			1506	0.29586	0.02922	1506	0.07288	0.01042			1506	0.5316	1507.03	0.50403
			1508	0.30068	0.02974	1508	0.27062	0.03668			1508	0.90625	1509.05	0.53231
			1510	0.30583	0.03011	1510	0.27069	0.02113			1510	0.83901	1511.07	0.56154
			1512	0.31255	0.03055	1512	0.23064	0.01987			1512	0.85129	1513.09	0.59273
			1514	0.32471	0.03132	1514	0.21106	0.01841			1514	0.74264	1515.11	0.61953
			1516	0.33487	0.03214	1516	0.16003	0.01746			1516	0.70701	1517.13	0.63493
			1518	0.33967	0.03268	1518	0.25396	0.02211			1518	0.84117	1519.15	0.63995
			1520	0.35011	0.03386	1520	0.16946	0.01538			1520	0.74953	1521.18	0.6422
			1522	0.36123	0.03502	1522	0.21259	0.01939			1522	0.92302	1523.2	0.64031
			1524	0.36969	0.03573	1524	0.20608	0.02168			1524	0.74838	1525.22	0.63997
			1526	0.3808	0.03648	1526	0.24182	0.02197			1526	0.80741	1527.24	0.64475
			1528	0.39576	0.03728	1528	0.32023	0.02875			1528	0.89484	1529.26	0.65457
			1530	0.41165	0.03744	1530	0.29157	0.02777			1530	0.7903	1531.28	0.65956
			1532	0.42527	0.03727	1532	0.21533	0.02241			1532	0.68779	1533.3	0.6625
			1534	0.44205	0.03725	1534	0.29472	0.0254			1534	0.87202	1535.32	0.66251
			1536	0.45725	0.03716	1536	0.28761	0.02411			1536	0.80824	1537.34	0.66158
			1538	0.47545	0.03724	1538	0.13306	0.02689			1538	--	1539.36	0.65702
			1540	0.49408	0.03759	1540	0.23883	0.02241			1540	0.73677	1541.38	0.64752
			1542	0.50839	0.03811	1542	0.38285	0.02947			1542	0.91739	1543.4	0.63046
			1544	0.5179	0.03851	1544	0.32548	0.02755			1544	0.82102	1545.42	0.60718
			1546	0.52881	0.0392	1546	0.379	0.02996			1546	0.79921	1547.44	0.57671
			1548	0.53979	0.04027	1548	0.33945	0.02982			1548	0.78358	1549.46	0.54774
			1550	0.54625	0.04061	1550	0.34346	0.02902			1550	0.82972	1551.48	0.51981
			1552	0.55584	0.03983	1552	0.33316	0.02482			1552	0.76475	1553.51	0.49439
			1554	0.56726	0.0389	1554	0.33779	0.02609			1554	0.84564	1555.53	0.47167
			1556	0.57667	0.03742	1556	0.28909	0.02461			1556	0.69252	1557.55	0.44988
			1558	0.58341	0.03577	1558	0.2012	0.0209			1558	0.67081	1559.57	0.42458
			1560	0.58988	0.03426	1560	0.46287	0.02471			1560	0.85377	1561.59	0.40234
			1562	0.6039	0.03332	1562	0.44884	0.0286			1562	0.71823	1563.61	0.38179
			1564	0.62159	0.03259	1564	0.40707	0.02519			1564	0.72302	1565.63	0.36439
			1566	0.64433	0.03234	1566	0.42303	0.02653			1566	0.70596	1567.65	0.34926
			1568	0.66811	0.03207	1568	0.3102	0.01783			1568	0.59885	1569.67	0.3364
			1570	0.68578	0.03165	1570	0.3605	0.02273			1570	0.69867	1571.69	0.32701
			1572	0.70145	0.03132	1572	0.39964	0.02583			1572	0.68344	1573.71	0.32025
			1574	0.71447	0.03146	1574	0.42203	0.02384			1574	0.66394	1575.73	0.31521
			1576	0.72434	0.03173	1576	0.51642	0.02096			1576	0.79234	1577.75	0.31565
			1578	0.73316	0.03175	1578	0.49025	0.02391			1578	0.71223	1579.77	0.31793
			1580	0.7429	0.03178	1580	0.43616	0.0261			1580	0.6963	1581.79	0.32004
			1582	0.74579	0.03231	1582	0.43178	0.02532			1582	0.68649	1583.81	0.32298
			1584	0.74142	0.03281	1584	0.43327	0.02526			1584	0.69633	1585.84	0.32429
			1586	0.73052	0.03324	1586	0.43241	0.02359			1586	0.6906	1587.86	0.3263
			1588	0.71845	0.03319	1588	0.43194	0.02308			1588	0.69168	1589.88	0.32952
			1590	0.71057	0.03291	1590	0.41472	0.02491			1590	0.69548	1591.9	0.33202
			1592	0.70495	0.03231	1592	0.43221	0.02129			1592	0.69946	1593.92	0.33521
			1594	0.70263	0.03134	1594	0.41865	0.02373			1594	0.69705	1595.94	0.34263
			1596	0.70259	0.02978	1596	0.43985	0.02356			1596	0.70887	1597.96	0.34984
			1598	0.69841	0.02814	1598	0.41837	0.01813			1598	0.70548	1599.98	0.35681
			1600	0.69204	0.02677	1600	0.41634	0.01896			1600	0.72495	1602	0.36553
			1602	0.68921	0.02548	1602	0.42681	0.01828			1602	0.73831	1604.02	0.37615
			1604	0.6911	0.02415	1604	0.42804	0.01862			1604	0.72048	1606.04	0.38445
			1606	0.69345	0.02313	1606	0.40708	0.01873			1606	0.69561	1608.06	0.39628
			1608	0.70047	0.02252	1608	0.38924	0.01726			1608	0.6941	1610.08	0.41273
			1610	0.70756	0.02229	1610	0.41696	0.01681			1610	0.74606	1612.1	0.43587
			1612	0.7111	0.02221	1612	0.39734	0.01635			1612	0.73109	1614.12	0.46679
			1614	0.71025	0.0221	1614	0.4244	0.02228			1614	0.67283	1616.14	0.5092
			1616	0.70991	0.02188	1616	0.5045	0.03033			1616	0.73505	1618.16	0.55242
			1618	0.70449	0.02173	1618	0.50999	0.01915			1618	0.78046	1620.19	0.60077
			1620	0.69669	0.02146	1620	0.41066	0.01613			1620	0.76342	1622.21	0.65234
			1622	0.68863	0.02115	1622	0.32022	0.01266			1622	0.63567	1624.23	0.70395
			1624	0.67849	0.02096	1624	0.42569	0.01623			1624	0.82177	1626.25	0.75126
			1626	0.66719	0.02115	1626	0.37171	0.01636			1626	0.72606	1628.27	0.79591
			1628	0.66444	0.02159	1628	0.41885	0.01667			1628	0.86497	1630.29	0.83204
			1630	0.66691	0.02222	1630	0.41863	0.01677			1630	0.84077	1632.31	0.85995
			1632	0.67216	0.02323	1632	0.37994	0.017			1632	0.84843	1634.33	0.87824
			1634	0.68349	0.02328	1634	0.34065	0.02554			1634	0.76711	1636.35	0.88764
			1636	0.6976	0.02261	1636	0.4445	0.01556			1636	0.93687	1638.37	0.88812
			1638	0.70718	0.02145	1638	0.48131	0.01911			1638	0.94829	1640.39	0.88535
			1640	0.7155	0.0192	1640	0.43808	0.01826			1640	0.91182	1642.41	0.87746
			1642	0.72749	0.01665	1642	0.4464	0.01807			1642	0.90335	1644.43	0.86649
			1644	0.73674	0.01513	1644	0.40905	0.01679			1644	0.86735	1646.45	0.85146
			1646	0.74143	0.01409	1646	0.35359	0.01447			1646	0.97393	1648.47	0.84178
			1648	0.74791	0.01403	1648	0.55196	0.01977			1648	--	1650.49	0.83053
			1650	0.75615	0.01427	1650	0.64048	0.02364			1650	0.91596	1652.52	0.81537
			1652	0.76465	0.01446	1652	0.3382	0.01129			1652	--	1654.54	0.79489
			1654	0.77279	0.01467	1654	0.42659	0.02186			1654	0.90961	1656.56	0.76835
			1656	0.78598	0.0154	1656	0.50739	0.0199			1656	0.93931	1658.58	0.73104
			1658	0.79368	0.01682	1658	0.49251	0.02172			1658	0.90899	1660.6	0.69019
			1660	0.80248	0.01892	1660	0.49378	0.02177			1660	0.92847	1662.62	0.64439
			1662	0.81423	0.02005	1662	0.43429	0.01237			1662	0.84217	1664.64	0.58941
			1664	0.82195	0.02036	1664	0.4997	0.01988			1664	0.88499	1666.66	0.52914
			1666	0.82903	0.01985	1666	0.53307	0.02147			1666	0.77325	1668.68	0.46518
			1668	0.83919	0.0184	1668	0.49498	0.01791			1668	0.51154	1670.7	0.39849
			1670	0.84959	0.01715	1670	0.50292	0.01652			1670	0.58833	1672.72	0.33572
			1672	0.85388	0.01648	1672	0.51168	0.01966			1676	0.69402	1674.74	0.28358
			1674	0.85772	0.016	1674	--	--			1678	0.10835	1676.76	0.2432
			1676	0.85941	0.01581	1676	--	--			1680	0.17676	1678.78	0.21206
			1678	0.85924	0.01488	1678	--	--			1682	0.58107	1680.8	0.18846
			1680	0.86194	0.01436	1680	0.4529	0.01037			1684	0.3008	1682.82	0.17066
			1682	0.8678	0.01364	1682	--	--			1686	--	1684.85	0.1579
			1684	0.88281	0.01229	1684	0.50191	0.04165			1688	0.08395	1686.87	0.15023
			1686	0.90312	0.01038	1686	0.76715	0.01441			1690	0.19249	1688.89	0.14836
			1688	0.92867	0.00911	1688	0.56647	0.0128			1692	0.45884	1690.91	0.14825
			1690	0.95532	0.00728	1690	0.47724	0.01052			1694	0.41646	1692.93	0.14745
			1692	0.9777	0.0053	1692	0.54576	0.0162			1696	0.11471	1694.95	0.14463
			1694	0.99239	0.00419	1694	0.60753	0.02406			1698	0.23298	1696.97	0.13908
			1696	0.98942	0.00472	1696	0.70847	0.01365			1700	0.28184	1698.99	0.13365
			1698	0.97211	0.00623	1698	0.65574	0.01371			1702	0.2085	1701.01	0.12917
			1700	0.94974	0.00763	1700	0.52193	0.02362			1704	0.12712	1703.03	0.12626
			1702	0.91405	0.00899	1702	0.61168	0.01751			1706	0.58884	1705.05	0.12523
			1704	0.86739	0.0095	1704	0.40877	0.0103			1708	0.36568	1707.07	0.12638
			1706	0.82019	0.00919	1706	0.40971	0.01073			1710	0.41792	1709.09	0.12834
			1708	0.77915	0.00961	1708	0.47884	0.01495			1712	0.58449	1711.11	0.13047
			1710	0.74098	0.00986	1710	0.4181	0.00819			1714	0.46219	1713.13	0.13297
			1712	0.71618	0.01111	1712	0.40878	0.01498			1716	0.33047	1715.15	0.1363
			1714	0.70184	0.01286	1714	0.48396	0.0176			1718	0.36109	1717.18	0.13889
			1716	0.69393	0.01485	1716	0.4737	0.01995			1720	0.5777	1719.2	0.13888
			1718	0.68566	0.01614	1718	0.2808	0.00912			1722	0.50363	1721.22	0.13699
			1720	0.66658	0.01672	1720	0.42361	0.03414			1724	0.64756	1723.24	0.13464
			1722	0.63612	0.01671	1722	0.44163	0.01667			1726	0.60028	1725.26	0.1315
			1724	0.5953	0.01553	1724	0.41205	0.01193			1728	0.69285	1727.28	0.12814
			1726	0.5541	0.01388	1726	0.37425	0.0126			1730	0.58308	1729.3	0.12514
			1728	0.51914	0.01159	1728	0.31039	0.01273			1732	0.53872	1731.32	0.12121
			1730	0.48901	0.00926	1730	0.26288	0.01528			1734	0.25351	1733.34	0.11499
			1732	0.46544	0.00782	1732	0.26754	0.00926			1736	0.47097	1735.36	0.10843
			1734	0.44689	0.00701	1734	0.17389	0.00654			1738	0.49865	1737.38	0.10218
			1736	0.431	0.00597	1736	0.20087	0.00989			1740	0.40037	1739.4	0.09613
			1738	0.41678	0.00543	1738	0.33214	0.00831			1742	0.58356	1741.42	0.09127
			1740	0.40636	0.00521	1740	0.32981	0.00912			1744	0.54323	1743.44	0.08745
			1742	0.39566	0.00506	1742	0.28698	0.02135			1746	0.25465	1745.46	0.0834
			1744	0.38328	0.00514	1744	0.25373	0.00745			1748	0.46743	1747.48	0.07838
			1746	0.36093	0.00526	1746	0.24479	0.00822			1750	0.38172	1749.51	0.07278
			1748	0.3264	0.00548	1748	0.12344	0.00348			1752	0.06252	1751.53	0.06791
			1750	0.28651	0.00557	1750	0.15719	0.0072			1754	0.18084	1753.55	0.06332
			1752	0.24436	0.00535	1752	0.20103	0.00893			1756	0.39774	1755.57	0.05847
			1754	0.20324	0.00521	1754	0.15829	0.00583			1758	0.25292	1757.59	0.0542
			1756	0.16886	0.00504	1756	0.11431	0.00458			1760	0.29333	1759.61	0.04975
			1758	0.14591	0.00463	1758	0.08961	0.00318			1762	0.14837	1761.63	0.04443
			1760	0.12537	0.00408	1760	0.07637	0.00412			1764	0.20434	1763.65	0.03958
			1762	0.10897	0.00377	1762	0.0647	0.00462			1766	0.28174	1765.67	0.03561
			1764	0.0963	0.00347	1764	0.07604	0.00341			1768	0.229	1767.69	0.03173
			1766	0.08777	0.0034	1766	0.06847	0.0032			1770	0.18406	1769.71	0.02851
			1768	0.07863	0.00341	1768	0.04573	0.00488			1772	0.03517	1771.73	0.02587
			1770	0.07242	0.00338	1770	0.09256	0.0037			1774	0.09007	1773.75	0.02347
			1772	0.06702	0.00317	1772	0.05426	0.00317			1776	0.22463	1775.77	0.02087
			1774	0.06026	0.00302	1774	0.08665	0.00346			1778	0.18755	1777.79	0.01843
			1776	0.05118	0.00274	1776	0.03977	0.00328			1780	0.20116	1779.81	0.0162
			1778	0.04129	0.00244	1778	0.04721	0.00278			1782	0.11685	1781.84	0.01395
			1780	0.03007	0.0022	1780	0.0148	0.00239			1784	0.07267	1783.86	0.01242
			1782	0.01927	0.00209	1782	0.03022	0.00375			1786	0.09165	1785.88	0.01148
			1784	0.00998	0.00196	1784	0.01857	0.0029			1788	0.0962	1787.9	0.01096
			1786	0.00523	0.00161	1786	0.03102	0.00282			1790	0.19956	1789.92	0.01087
			1788	0.00236	0.00118	1788	0.03032	0.00254			1792	0.25722	1791.94	0.0112
			1790	0.00135	0.000702331	1790	0.01743	0.00299			1794	0.01189	1793.96	0.01195
			1792	0.00223	0.000621393	1792	0.0016	0.000853519			1796	0.00794	1795.98	0.01313
			1794	0.00497	0.00129	1794	0.02868	0.00317			1798	0.14514	1798	0.01474
			1796	0.00959	0.00226	1796	0.0229	0.00438						--
			1798	0.01609	0.0034	1798	0.03078	0.00449						--
														--
														--
														--
														--
														--
														--
														--
														--
														--
														--
														--
														--
														--
														--
														--
														--
														--
														--
														--
														--
														--
														--
														--
														--
														--
														--
														--
														--
														--
														--
														--
														--
														--
														--
														--
														--
														--
														--
														--
														--
														--
														--
														--
														--
														--
														--
														--
														--
														--
														--
														--
														--
														--
														--
														--
														--
														--
														--
														--
														--
														--
														--
														--
														--
														--
														--
														--
														--
														--
														--
														--
														--
														--
														--
														--
														--
														--
														--
														--
														--
														--
														--
														--
														--
														--
														--
														--
														--
														--
														--
														--
														--
														--
														--
														--
														--
														--
														--
														--
														--
														--
														--
														--

## Sheet: SI 2
				Time (h)	Abeta42 2uM + 1% DMSO		Abeta42 2uM + 1/3 Bexarotene
					Mean	SD	Mean	SD
				0	0.0370674	0.0108667	0.0582989	3.36811e-05
				0.0833333	0.0177671	0.00945838	0.0354596	0.000424697
				0.166667	0.00532357	0.00752867	0.0229055	0.007944
				0.25	0.016475	0.00236009	0.0284655	0.00399436
				0.333333	0.00824389	0.00718848	0.0210032	0.00250661
				0.416667	0.00403442	0.00405863	0.0195288	0.0103111
				0.5	0.00756772	0.00246789	0.0157108	0.00216454
				0.583333	0.0106793	0.00192767	0.012208	0.0025145
				0.666667	0.00722543	0.0102183	0.01115	0.00560421
				0.75	0.00872559	0.0078697	0.0105941	0.000972015
				0.833333	0.00904469	0.00196866	0.00997932	0.00394858
				0.916667	0.0111813	0.000990684	0.0104277	0.00211033
				1	0.015087	0.00227935	0.00480267	0.00404489
				1.08333	0.0224788	0.0122624	0.0125098	0.00368124
				1.16667	0.0321977	0.0125964	0.0171811	0.00262397
				1.25	0.0417522	0.019521	0.0197209	0.00260344
				1.33333	0.0461944	0.00242934	0.0116293	0.0047064
				1.41667	0.0566792	0.00454103	0.0164197	0.00838659
				1.5	0.0643049	0.00669659	0.0060519	0.00498743
				1.58333	0.0773211	0.00216987	0.0056407	0.00797715
				1.66667	0.0960284	0.00841643	0.00812874	0.00325443
				1.75	0.109375	0.0107154	0.00334989	0.00308919
				1.83333	0.139446	0.0239488	0.00301088	0.00425802
				1.91667	0.171518	0.0209399	0.00864227	0.00343126
				2	0.193147	0.0190556	0.00274853	0.00333758
				2.08333	0.221347	0.0264646	0.0116078	0.00405383
				2.16667	0.259305	0.0301896	0.0173794	0.00591471
				2.25	0.301358	0.0347105	0.020841	0.000628889
				2.33333	0.325576	0.0503393	0.0266469	0.00114779
				2.41667	0.363266	0.0391516	0.0260548	0.00168405
				2.5	0.385896	0.0454965	0.0137073	0.000119463
				2.58333	0.40985	0.0662028	0.0103864	0.00397489
				2.66667	0.44541	0.0806137	0.0105219	0.0113089
				2.75	0.475937	0.0781438	0.00860618	0.00859973
				2.83333	0.522948	0.0740073	0.012173	0.0089739
				2.91667	0.559667	0.0766612	0.0216418	0.00340968
				3	0.584633	0.0933487	0.0295525	0.00305919
				3.08333	0.626543	0.0538416	0.0199936	0.00359124
				3.16667	0.659566	0.0810149	0.0374497	0.00543686
				3.25	0.696501	0.0878341	0.0430324	0.000953069
				3.33333	0.738581	0.0749077	0.0559731	0.00663412
				3.41667	0.771587	0.0811661	0.0575952	0.00288447
				3.5	0.791523	0.0746175	0.0709873	0.0064715
				3.58333	0.814137	0.0666338	0.0836459	0.00181562
				3.66667	0.826761	0.0633683	0.0908849	0.00360545
				3.75	0.851352	0.0436482	0.0933112	0.00861657
				3.83333	0.865346	0.0584428	0.120336	0.00260713
				3.91667	0.858251	0.0595359	0.126611	0.0145034
				4	0.894711	0.0284428	0.149316	0.0130983
				4.08333	0.901548	0.0328896	0.167555	0.0243314
				4.16667	0.915373	0.00816197	0.186126	0.033288
				4.25	0.921828	0.00162193	0.20473	0.0244361
				4.33333	0.939625	0.0199784	0.236619	0.0275027
				4.41667	0.93274	0.0247744	0.268224	0.0469251
				4.5	0.963596	0.0159575	0.28719	0.0429802
				4.58333	0.947571	0.00443447	0.312379	0.0618442
				4.66667	0.937081	0.00042215	0.344751	0.0515841
				4.75	0.941493	0.0134842	0.386161	0.0601497
				4.83333	0.940769	0.000479174	0.404268	0.0610327
				4.91667	0.950356	0.00390245	0.441179	0.0560932
				5	0.937437	0.00189777	0.468543	0.057431
				5.08333	0.943988	0.00995514	0.509569	0.0635299
				5.16667	0.949578	0.00727289	0.534102	0.0652592
				5.25	0.952052	0.0119484	0.572302	0.0530777
				5.33333	0.955422	0.0103617	0.59561	0.0577441
				5.41667	0.96747	0.00740201	0.640179	0.0603375
				5.5	0.957198	0.00557968	0.650632	0.0506716
				5.58333	0.964603	0.00146531	0.696205	0.056059
				5.66667	0.960016	0.010668	0.721733	0.0602944
				5.75	0.990364	0.000451691	0.733952	0.0424118
				5.83333	0.953339	0.025522	0.750207	0.0582567
				5.91667	0.957822	0.0116529	0.779161	0.0522283
				6	0.957113	0.000657875	0.792594	0.0467767
				6.08333	0.984204	0.00212932	0.799908	0.0436586
				6.16667	0.976854	0.0213793	0.817663	0.0682184
				6.25	0.992514	0.0105872	0.836544	0.0553627
				6.33333	0.979805	0.00108412	0.872721	0.0559774
				6.41667	0.975935	0.00996294	0.861033	0.0682926
				6.5	0.973914	0.0178339	0.868141	0.0525214
				6.58333	0.96001	0.0102056	0.891344	0.0696772
				6.66667	0.954314	0.0446122	0.88401	0.0595797
				6.75	0.983665	0.0200427	0.914425	0.0767707
				6.83333	0.969917	0.0183114	0.913366	0.0502737
				6.91667	0.971015	0.0212277	0.939015	0.0645714
				7	0.954318	0.0319018	0.93427	0.0465978
				7.08333	0.962191	0.0407654	0.944965	0.0663922
				7.16667	0.956752	0.0305762	0.944863	0.0412498
				7.25	0.94585	0.0408179	0.958567	0.0441464
				7.33333	0.952982	0.0556715	0.965746	0.0400142
				7.41667	0.934375	0.0509296	0.959556	0.0150528
				7.5	0.955439	0.049609	0.966492	0.0473877
				7.58333	0.95183	0.068122	0.964202	0.0205239
				7.66667	0.944965	0.048422	0.957244	0.0189251
				7.75	0.951186	0.0558576	0.987568	0.0175815
				7.83333	0.960418	0.0362145	0.975108	0.00600365
				7.91667	0.946818	0.0528593	0.966635	0.0079019
				8	0.952032	0.0516035	0.966512	0.0242841
				8.08333	0.954629	0.0436957	0.97387	0.0103069
				8.16667	0.953002	0.0377618	0.97825	0.0162001
				8.25	0.943426	0.0298954	0.966901	0.0468093
				8.33333	0.941714	0.0563134	0.963472	0.0491854
				8.41667	0.949971	0.056636	0.948633	0.065226
				8.5	0.954514	0.060563	0.946036	0.0513179

## Sheet: SI3
			Panel c
			Time (h)	DMSO	2uM	6uM	10uM
			0	0.0503649	0.0878228	0.0936352	0.0806218
			0.138889	0.0277855	0.0414014	0.0225681	0.0375646
			0.277778	0.00384615	0.0281331	0.0292348	0.013795
			0.416667	0.0119473	0.00720721	0.00333333	0.00434783
			0.555556	0.0122405	0.0361662	0.0242754	0.0137231
			0.694444	0.0169354	0.0209259	0.0274812	0.0323594
			0.833333	0.00480318	0.0414364	0.0302932	0.0684917
			0.972222	0.0342912	0.0478328	0.0632089	0.0968683
			1.11111	0.0530309	0.103864	0.134385	0.189173
			1.25	0.129407	0.165671	0.260849	0.257128
			1.38889	0.252475	0.310125	0.432856	0.370896
			1.52778	0.375389	0.454009	0.577659	0.499736
			1.66667	0.496829	0.616176	0.691056	0.607595
			1.80556	0.636136	0.70531	0.772169	0.691337
			1.94444	0.728134	0.812573	0.831038	0.775018
			2.08333	0.809906	0.867212	0.865713	0.841954
			2.22222	0.875963	0.881081	0.879901	0.886748
			2.36111	0.898544	0.906336	0.895838	0.895654
			2.5	0.93971	0.938093	0.923534	0.939646
			2.63889	0.9591	0.937738	0.910884	0.918964
			2.77778	0.949705	0.94008	0.93222	0.938131
			2.91667	0.960734	0.949254	0.93697	0.956478
			3.05556	0.964643	0.961767	0.933482	0.967597
			3.19444	0.972221	0.972793	0.940171	0.971701
			3.33333	0.956805	0.969374	0.951773	0.95405
			3.47222	0.952193	0.958078	0.946802	0.962297
			3.61111	0.957908	0.946597	0.979145	0.961849
			3.75	0.955395	0.962893	0.96149	0.970456
			3.88889	0.963145	0.954224	0.953116	0.962125
			4.02778	0.963387	0.93488	0.946715	0.97924
			4.16667	0.97404	0.96468	0.98687	0.964106
			4.30556	0.964562	0.942017	0.982304	0.97055
			4.44444	0.993953	0.981682	0.962901	0.966568
			4.58333	0.974997	0.970721	0.964742	0.98595
			4.72222	0.977739	0.962457	0.975869	0.976342
			4.86111	0.969064	0.977017	0.983623	0.984777
			5	0.987613	0.977037	0.995122	0.994507

## Sheet: SI 4
					Ab42		Ab42 + bex
				Wavenumber [cm-1]	IR Amplitude [a.u.]	Wavenumber [cm-1]	IR Amplitude [a.u.]
				1996.23	0.00789	1996.23	0.01107
				1994.3	0.00986	1994.3	0.00979
				1992.37	0.01093	1992.37	0.00847
				1990.44	0.01113	1990.44	0.00711
				1988.51	0.01043	1988.51	0.00571
				1986.58	0.00822	1986.58	0.00461
				1984.66	0.00524	1984.66	0.003
				1982.73	0.00231	1982.73	0.00119
				1980.8	0.00034916	1980.8	0
				1978.87	0	1978.87	0.000171951
				1976.94	0.00136	1976.94	0.0018
				1975.01	0.00391	1975.01	0.00427
				1973.08	0.00667	1973.08	0.00672
				1971.15	0.00875	1971.15	0.0087
				1969.23	0.00985	1969.23	0.01043
				1967.3	0.01041	1967.3	0.0125
				1965.37	0.01126	1965.37	0.01519
				1963.44	0.01293	1963.44	0.01812
				1961.51	0.01531	1961.51	0.02046
				1959.58	0.01776	1959.58	0.02148
				1957.65	0.01944	1957.65	0.02105
				1955.73	0.01989	1955.73	0.01978
				1953.8	0.01922	1953.8	0.01872
				1951.87	0.01808	1951.87	0.01855
				1949.94	0.0172	1949.94	0.01928
				1948.01	0.01692	1948.01	0.02054
				1946.08	0.01719	1946.08	0.02199
				1944.15	0.01777	1944.15	0.02344
				1942.22	0.01843	1942.22	0.02484
				1940.3	0.01903	1940.3	0.02612
				1938.37	0.01957	1938.37	0.02702
				1936.44	0.02015	1936.44	0.02716
				1934.51	0.02086	1934.51	0.0265
				1932.58	0.02166	1932.58	0.02556
				1930.65	0.02239	1930.65	0.0251
				1928.72	0.02288	1928.72	0.02555
				1926.79	0.02301	1926.79	0.02674
				1924.87	0.0228	1924.87	0.02806
				1922.94	0.02245	1922.94	0.02884
				1921.01	0.02219	1921.01	0.0287
				1919.08	0.02224	1919.08	0.02778
				1917.15	0.02266	1917.15	0.0266
				1915.22	0.02326	1915.22	0.02581
				1913.29	0.02377	1913.29	0.0258
				1911.36	0.02402	1911.36	0.0266
				1909.44	0.02401	1909.44	0.02786
				1907.51	0.02388	1907.51	0.02907
				1905.58	0.02379	1905.58	0.02979
				1903.65	0.02381	1903.65	0.02988
				1901.72	0.0239	1901.72	0.02947
				1899.79	0.02395	1899.79	0.02885
				1897.86	0.02387	1897.86	0.02835
				1895.93	0.02369	1895.93	0.02813
				1894.01	0.02354	1894.01	0.02806
				1892.08	0.02352	1892.08	0.02787
				1890.15	0.0236	1890.15	0.02744
				1888.22	0.02366	1888.22	0.02688
				1886.29	0.02365	1886.29	0.02634
				1884.36	0.02355	1884.36	0.02595
				1882.43	0.0234	1882.43	0.02586
				1880.51	0.02329	1880.51	0.02622
				1878.58	0.02331	1878.58	0.02695
				1876.65	0.02351	1876.65	0.02771
				1874.72	0.0238	1874.72	0.02814
				1872.79	0.02401	1872.79	0.02805
				1870.86	0.02401	1870.86	0.02739
				1868.93	0.02378	1868.93	0.02631
				1867	0.02341	1867	0.02521
				1865.08	0.02308	1865.08	0.02464
				1863.15	0.02295	1863.15	0.02488
				1861.22	0.02311	1861.22	0.02573
				1859.29	0.02352	1859.29	0.02675
				1857.36	0.02405	1857.36	0.02755
				1855.43	0.02456	1855.43	0.02795
				1853.5	0.02493	1853.5	0.02794
				1851.57	0.0251	1851.57	0.02771
				1849.65	0.02505	1849.65	0.02759
				1847.72	0.0248	1847.72	0.02784
				1845.79	0.02447	1845.79	0.02841
				1843.86	0.02417	1843.86	0.02903
				1841.93	0.02398	1841.93	0.02938
				1840	0.02392	1840	0.02927
				1838.07	0.02395	1838.07	0.02869
				1836.14	0.02398	1836.14	0.02776
				1834.22	0.02395	1834.22	0.02672
				1832.29	0.02388	1832.29	0.02585
				1830.36	0.02381	1830.36	0.02534
				1828.43	0.02378	1828.43	0.02526
				1826.5	0.02376	1826.5	0.02556
				1824.57	0.02369	1824.57	0.02619
				1822.64	0.02361	1822.64	0.02702
				1820.71	0.02354	1820.71	0.0279
				1818.79	0.02349	1818.79	0.02868
				1816.86	0.02347	1816.86	0.02928
				1814.93	0.02351	1814.93	0.02971
				1813	0.02361	1813	0.03
				1811.07	0.02377	1811.07	0.0301
				1809.14	0.02396	1809.14	0.02985
				1807.21	0.02412	1807.21	0.02909
				1805.28	0.02415	1805.28	0.02784
				1803.36	0.024	1803.36	0.02629
				1801.43	0.02371	1801.43	0.0248
				1799.5	0.02335	1799.5	0.02375
				1797.57	0.02303	1797.57	0.02335
				1795.64	0.0228	1795.64	0.02363
				1793.71	0.02268	1793.71	0.02436
				1791.78	0.02267	1791.78	0.02518
				1789.86	0.02272	1789.86	0.02584
				1787.93	0.02285	1787.93	0.02625
				1786	0.02306	1786	0.02642
				1784.07	0.02334	1784.07	0.02634
				1782.14	0.02368	1782.14	0.02599
				1780.21	0.02401	1780.21	0.02533
				1778.28	0.02429	1778.28	0.02431
				1776.35	0.02453	1776.35	0.02305
				1774.43	0.02476	1774.43	0.02194
				1772.5	0.02494	1772.5	0.02133
				1770.57	0.02505	1770.57	0.02142
				1768.64	0.02505	1768.64	0.02213
				1766.71	0.02495	1766.71	0.02317
				1764.78	0.02477	1764.78	0.02425
				1762.85	0.02463	1762.85	0.02516
				1760.92	0.0247	1760.92	0.02589
				1759	0.02507	1759	0.02648
				1757.07	0.02572	1757.07	0.02692
				1755.14	0.0265	1755.14	0.02716
				1753.21	0.02729	1753.21	0.02724
				1751.28	0.02809	1751.28	0.02738
				1749.35	0.02904	1749.35	0.02787
				1747.42	0.03031	1747.42	0.02886
				1745.49	0.03197	1745.49	0.03028
				1743.57	0.03393	1743.57	0.03181
				1741.64	0.03607	1741.64	0.03309
				1739.71	0.03837	1739.71	0.03407
				1737.78	0.04101	1737.78	0.03519
				1735.85	0.04403	1735.85	0.037
				1733.92	0.04705	1733.92	0.03961
				1731.99	0.04936	1731.99	0.04257
				1730.06	0.05021	1730.06	0.04516
				1728.14	0.04927	1728.14	0.04659
				1726.21	0.04681	1726.21	0.04634
				1724.28	0.0437	1724.28	0.0445
				1722.35	0.04098	1722.35	0.04199
				1720.42	0.03937	1720.42	0.04
				1718.49	0.03897	1718.49	0.03943
				1716.56	0.03947	1716.56	0.04063
				1714.63	0.04055	1714.63	0.04349
				1712.71	0.04207	1712.71	0.04757
				1710.78	0.04406	1710.78	0.05233
				1708.85	0.04668	1708.85	0.05741
				1706.92	0.05007	1706.92	0.06286
				1704.99	0.05441	1704.99	0.0691
				1703.06	0.05981	1703.06	0.07659
				1701.13	0.06635	1701.13	0.08549
				1699.21	0.074	1699.21	0.09562
				1697.28	0.08258	1697.28	0.1065
				1695.35	0.09183	1695.35	0.11738
				1693.42	0.10146	1693.42	0.12743
				1691.49	0.1113	1691.49	0.13606
				1689.56	0.12144	1689.56	0.14338
				1687.63	0.13229	1687.63	0.15028
				1685.7	0.14443	1685.7	0.15802
				1683.78	0.15845	1683.78	0.16777
				1681.85	0.17478	1681.85	0.18026
				1679.92	0.19361	1679.92	0.19575
				1677.99	0.21472	1677.99	0.21395
				1676.06	0.23749	1676.06	0.23409
				1674.13	0.26099	1674.13	0.25533
				1672.2	0.2842	1672.2	0.27688
				1670.27	0.30614	1670.27	0.2979
				1668.35	0.32625	1668.35	0.31774
				1666.42	0.34453	1666.42	0.33627
				1664.49	0.36138	1664.49	0.35375
				1662.56	0.37696	1662.56	0.36995
				1660.63	0.39064	1660.63	0.38358
				1658.7	0.40107	1658.7	0.39288
				1656.77	0.40694	1656.77	0.39675
				1654.84	0.40789	1654.84	0.39543
				1652.92	0.40509	1652.92	0.39074
				1650.99	0.40138	1650.99	0.38603
				1649.06	0.40082	1649.06	0.38554
				1647.13	0.40783	1647.13	0.3932
				1645.2	0.42658	1645.2	0.41231
				1643.27	0.46088	1643.27	0.4461
				1641.34	0.51403	1641.34	0.49822
				1639.41	0.58763	1639.41	0.57132
				1637.49	0.67945	1637.49	0.66425
				1635.56	0.78171	1635.56	0.76967
				1633.63	0.88075	1633.63	0.87337
				1631.7	0.95907	1631.7	0.95636
				1629.77	1	1629.77	1
				1627.84	0.99336	1627.84	0.99252
				1625.91	0.93944	1625.91	0.93381
				1623.98	0.84877	1623.98	0.83541
				1622.06	0.73822	1622.06	0.71604
				1620.13	0.62538	1620.13	0.59531
				1618.2	0.52359	1618.2	0.48798
				1616.27	0.43937	1616.27	0.40112
				1614.34	0.37304	1614.34	0.33479
				1612.41	0.32147	1612.41	0.28508
				1610.48	0.28095	1610.48	0.24726
				1608.56	0.24866	1608.56	0.21751
				1606.63	0.22292	1606.63	0.19347
				1604.7	0.20276	1604.7	0.17403
				1602.77	0.18748	1602.77	0.15868
				1600.84	0.17632	1600.84	0.14704
				1598.91	0.16844	1598.91	0.13867
				1596.98	0.16303	1596.98	0.13319
				1595.05	0.15949	1595.05	0.13025
				1593.13	0.15743	1593.13	0.12958
				1591.2	0.15664	1591.2	0.13104
				1589.27	0.15702	1589.27	0.13453
				1587.34	0.15848	1587.34	0.1399
				1585.41	0.16091	1585.41	0.14673
				1583.48	0.16421	1583.48	0.15426
				1581.55	0.16841	1581.55	0.16168
				1579.62	0.17367	1579.62	0.16853
				1577.7	0.18023	1577.7	0.17478
				1575.77	0.18839	1575.77	0.18095
				1573.84	0.19844	1573.84	0.18801
				1571.91	0.21063	1571.91	0.19712
				1569.98	0.22512	1569.98	0.20889
				1568.05	0.24186	1568.05	0.22303
				1566.12	0.26061	1566.12	0.23868
				1564.19	0.28087	1564.19	0.25512
				1562.27	0.30198	1562.27	0.27214
				1560.34	0.32304	1560.34	0.28975
				1558.41	0.34314	1558.41	0.30789
				1556.48	0.36142	1556.48	0.32623
				1554.55	0.37724	1554.55	0.34381
				1552.62	0.39015	1552.62	0.35912
				1550.69	0.3999	1550.69	0.37052
				1548.76	0.40639	1548.76	0.37696
				1546.84	0.40965	1546.84	0.37835
				1544.91	0.40985	1544.91	0.37547
				1542.98	0.40734	1542.98	0.36976
				1541.05	0.40256	1541.05	0.3628
				1539.12	0.39601	1539.12	0.35588
				1537.19	0.38821	1537.19	0.34987
				1535.26	0.37955	1535.26	0.34508
				1533.33	0.37025	1533.33	0.34121
				1531.41	0.36042	1531.41	0.33758
				1529.48	0.35015	1529.48	0.33343
				1527.55	0.33959	1527.55	0.32809
				1525.62	0.32894	1525.62	0.32093
				1523.69	0.31823	1523.69	0.31148
				1521.76	0.30732	1521.76	0.29955
				1519.83	0.29587	1519.83	0.28521
				1517.91	0.28349	1517.91	0.26878
				1515.98	0.26991	1515.98	0.25067
				1514.05	0.25515	1514.05	0.23145
				1512.12	0.2396	1512.12	0.21199
				1510.19	0.224	1510.19	0.19359
				1508.26	0.20917	1508.26	0.17751
				1506.33	0.19576	1506.33	0.16437
				1504.4	0.18402	1504.4	0.154
				1502.48	0.17383	1502.48	0.1457
				1500.55	0.16486	1500.55	0.13853
				1498.62	0.15667	1498.62	0.13162
				1496.69	0.1489	1496.69	0.12444
				1494.76	0.14145	1494.76	0.11709
				1492.83	0.13447	1492.83	0.11008
				1490.9	0.12829	1490.9	0.10411
				1488.97	0.1233	1488.97	0.0999
				1487.05	0.1199	1487.05	0.09814
				1485.12	0.11835	1485.12	0.09924
				1483.19	0.11874	1483.19	0.103
				1481.26	0.12089	1481.26	0.10858
				1479.33	0.12448	1479.33	0.11491
				1477.4	0.12906	1477.4	0.12127
				1475.47	0.13421	1475.47	0.1275
				1473.54	0.13948	1473.54	0.13376
				1471.62	0.14448	1471.62	0.14034
				1469.69	0.14903	1469.69	0.14743
				1467.76	0.15316	1467.76	0.155
				1465.83	0.15717	1465.83	0.16271
				1463.9	0.16147	1463.9	0.17013
				1461.97	0.16639	1461.97	0.17715
				1460.04	0.17196	1460.04	0.18384
				1458.11	0.1777	1458.11	0.19001
				1456.19	0.18274	1456.19	0.19496
				1454.26	0.18618	1454.26	0.19779
				1452.33	0.18736	1452.33	0.19765
				1450.4	0.18604	1450.4	0.19398
				1448.47	0.18246	1448.47	0.18665
				1446.54	0.17716	1446.54	0.17612
				1444.61	0.17078	1444.61	0.16322
				1442.68	0.16386	1442.68	0.14894
				1440.76	0.15675	1440.76	0.1343
				1438.83	0.14965	1438.83	0.12035
				1436.9	0.14276	1436.9	0.10805
				1434.97	0.13633	1434.97	0.09818
				1433.04	0.13079	1433.04	0.09122
				1431.11	0.12664	1431.11	0.08727
				1429.18	0.12434	1429.18	0.086
				1427.26	0.12413	1427.26	0.08691
				1425.33	0.12597	1425.33	0.08954
				1423.4	0.12953	1423.4	0.09365
				1421.47	0.13432	1421.47	0.0992
				1419.54	0.13989	1419.54	0.10627
				1417.61	0.14596	1417.61	0.11496
				1415.68	0.1524	1415.68	0.12535
				1413.75	0.15918	1413.75	0.13723
				1411.83	0.16621	1411.83	0.15004
				1409.9	0.17326	1409.9	0.163
				1407.97	0.18	1407.97	0.17536
				1406.04	0.18603	1406.04	0.18661
				1404.11	0.19099	1404.11	0.19649
				1402.18	0.19462	1402.18	0.20509
				1400.25	0.19686	1400.25	0.21271
				1398.32	0.19785	1398.32	0.2196
				1396.4	0.19784	1396.4	0.22578
				1394.47	0.19711	1394.47	0.23097
				1392.54	0.19586	1392.54	0.23488
				1390.61	0.19434	1390.61	0.23768
				1388.68	0.19301	1388.68	0.24033
				1386.75	0.19271	1386.75	0.24485
				1384.82	0.1946	1384.82	0.25386
				1382.89	0.19973	1382.89	0.26948
				1380.97	0.20832	1380.97	0.2918
				1379.04	0.21918	1379.04	0.31793
				1377.11	0.22962	1377.11	0.34214
				1375.18	0.23621	1375.18	0.35757
				1373.25	0.23607	1373.25	0.35869
				1371.32	0.22799	1371.32	0.34365
				1369.39	0.21299	1369.39	0.31503
				1367.46	0.19388	1367.46	0.27878
				1365.54	0.17426	1365.54	0.24188
				1363.61	0.15728	1363.61	0.21016
				1361.68	0.14492	1361.68	0.18694
				1359.75	0.13773	1359.75	0.173
				1357.82	0.13522	1357.82	0.16734
				1355.89	0.13629	1355.89	0.16818
				1353.96	0.13963	1353.96	0.17354
				1352.03	0.14397	1352.03	0.18139
				1350.11	0.14816	1350.11	0.18966
				1348.18	0.15126	1348.18	0.19644
				1346.25	0.1526	1346.25	0.20019
				1344.32	0.15184	1344.32	0.2
				1342.39	0.14898	1342.39	0.19574
				1340.46	0.14434	1340.46	0.18807
				1338.53	0.13848	1338.53	0.17817
				1336.61	0.13199	1336.61	0.16741
				1334.68	0.12552	1334.68	0.15703
				1332.75	0.11963	1332.75	0.14802
				1330.82	0.11477	1330.82	0.14105
				1328.89	0.11124	1328.89	0.13655
				1326.96	0.10919	1326.96	0.1347
				1325.03	0.10858	1325.03	0.13545
				1323.1	0.10924	1323.1	0.13847
				1321.18	0.1108	1321.18	0.14297
				1319.25	0.11285	1319.25	0.14796
				1317.32	0.11495	1317.32	0.15246
				1315.39	0.1168	1315.39	0.15591
				1313.46	0.11827	1313.46	0.15828
				1311.53	0.11946	1311.53	0.16007
				1309.6	0.12063	1309.6	0.16217
				1307.67	0.12211	1307.67	0.16552
				1305.75	0.12411	1305.75	0.17066
				1303.82	0.12661	1303.82	0.17743
				1301.89	0.1293	1301.89	0.18499
				1299.96	0.13168	1299.96	0.19199
				1298.03	0.13317	1298.03	0.19712
				1296.1	0.13339	1296.1	0.1995
				1294.17	0.13226	1294.17	0.19912
				1292.24	0.13006	1292.24	0.19673
				1290.32	0.12733	1290.32	0.19354
				1288.39	0.12462	1288.39	0.19076
				1286.46	0.12233	1286.46	0.18917
				1284.53	0.12058	1284.53	0.189
				1282.6	0.11924	1282.6	0.19005
				1280.67	0.11804	1280.67	0.19177
				1278.74	0.11676	1278.74	0.19337
				1276.81	0.11529	1276.81	0.19406
				1274.89	0.11374	1274.89	0.19329
				1272.96	0.11234	1272.96	0.1909
				1271.03	0.11138	1271.03	0.18725
				1269.1	0.11111	1269.1	0.18316
				1267.17	0.11168	1267.17	0.17967
				1265.24	0.11308	1265.24	0.17759
				1263.31	0.1151	1263.31	0.17707
				1261.38	0.1174	1261.38	0.17763
				1259.46	0.11963	1259.46	0.17844
				1257.53	0.12149	1257.53	0.17872
				1255.6	0.1228	1255.6	0.17808
				1253.67	0.12362	1253.67	0.17661
				1251.74	0.12414	1251.74	0.17471
				1249.81	0.12466	1249.81	0.17285
				1247.88	0.12543	1247.88	0.17128
				1245.96	0.12658	1245.96	0.17003
				1244.03	0.1281	1244.03	0.16885
				1242.1	0.12985	1242.1	0.16743
				1240.17	0.13165	1240.17	0.16559
				1238.24	0.13332	1238.24	0.16332
				1236.31	0.13476	1236.31	0.1607
				1234.38	0.13584	1234.38	0.15784
				1232.45	0.13641	1232.45	0.15477
				1230.53	0.13621	1230.53	0.15145
				1228.6	0.13498	1228.6	0.14778
				1226.67	0.13252	1226.67	0.14368
				1224.74	0.12879	1224.74	0.13907
				1222.81	0.12398	1222.81	0.13399
				1220.88	0.11843	1220.88	0.12849
				1218.95	0.11251	1218.95	0.12267
				1217.02	0.10648	1217.02	0.11658
				1215.1	0.10051	1215.1	0.11036
				1213.17	0.09462	1213.17	0.10426
				1211.24	0.08888	1211.24	0.09862
				1209.31	0.08347	1209.31	0.0938
				1207.38	0.07871	1207.38	0.09006
				1205.45	0.07502	1205.45	0.08761
				1203.52	0.07277	1203.52	0.08659
				1201.59	0.07202	1201.59	0.08704
				1199.67	0.07247	1199.67	0.08888
				1197.74	0.07362	1197.74	0.09197
				1195.81	0.07505	1195.81	0.09618
				1193.88	0.07666	1193.88	0.10146
				1191.95	0.07865	1191.95	0.108
				1190.02	0.08149	1190.02	0.11629
				1188.09	0.08559	1188.09	0.1269
				1186.16	0.0911	1186.16	0.13996
				1184.24	0.09775	1184.24	0.15477
				1182.31	0.10502	1182.31	0.17017
				1180.38	0.11239	1180.38	0.18502
				1178.45	0.11952	1178.45	0.1987
				1176.52	0.12635	1176.52	0.21132
				1174.59	0.1331	1174.59	0.22372
				1172.66	0.1401	1172.66	0.23703
				1170.73	0.14766	1170.73	0.2521
				1168.81	0.15597	1168.81	0.2692
				1166.88	0.16527	1166.88	0.28831
				1164.95	0.17578	1164.95	0.30929
				1163.02	0.18755	1163.02	0.3319
				1161.09	0.20027	1161.09	0.35561
				1159.16	0.21321	1159.16	0.37957
				1157.23	0.2254	1157.23	0.40285
				1155.31	0.23588	1155.31	0.42458
				1153.38	0.24409	1153.38	0.44406
				1151.45	0.25014	1151.45	0.46105
				1149.52	0.25477	1149.52	0.47613
				1147.59	0.25906	1147.59	0.49056
				1145.66	0.26391	1145.66	0.50566
				1143.73	0.26984	1143.73	0.52225
				1141.8	0.27695	1141.8	0.54057
				1139.88	0.28511	1139.88	0.56034
				1137.95	0.29402	1137.95	0.58086
				1136.02	0.30334	1136.02	0.60158
				1134.09	0.31296	1134.09	0.62278
				1132.16	0.3231	1132.16	0.64538
				1130.23	0.33418	1130.23	0.6703
				1128.3	0.34658	1128.3	0.69821
				1126.37	0.36072	1126.37	0.7295
				1124.45	0.37691	1124.45	0.76411
				1122.52	0.395	1122.52	0.80145
				1120.59	0.41424	1120.59	0.84036
				1118.66	0.43356	1118.66	0.87889
				1116.73	0.45181	1116.73	0.91453
				1114.8	0.46789	1114.8	0.94479
				1112.87	0.48082	1112.87	0.96772
				1110.94	0.49003	1110.94	0.98203
				1109.02	0.49529	1109.02	0.98733
				1107.09	0.49645	1107.09	0.98429
				1105.16	0.49341	1105.16	0.97394
				1103.23	0.4864	1103.23	0.95713
				1101.3	0.47612	1101.3	0.93463
				1099.37	0.46343	1099.37	0.90735
				1097.44	0.44912	1097.44	0.87627
				1095.51	0.43382	1095.51	0.8423
				1093.59	0.41795	1093.59	0.80623
				1091.66	0.40171	1091.66	0.7688
				1089.73	0.38524	1089.73	0.73054
				1087.8	0.36867	1087.8	0.69181
				1085.87	0.35199	1085.87	0.6528
				1083.94	0.33504	1083.94	0.61365
				1082.01	0.3177	1082.01	0.5747
				1080.08	0.30013	1080.08	0.53653
				1078.16	0.28272	1078.16	0.49988
				1076.23	0.26603	1076.23	0.46543
				1074.3	0.25063	1074.3	0.43381
				1072.37	0.23689	1072.37	0.40549
				1070.44	0.22492	1070.44	0.38056
				1068.51	0.21453	1068.51	0.35857
				1066.58	0.20525	1066.58	0.33874
				1064.66	0.19645	1064.66	0.32018
				1062.73	0.18753	1062.73	0.30217
				1060.8	0.1782	1060.8	0.28434
				1058.87	0.16848	1058.87	0.26662
				1056.94	0.15866	1056.94	0.24917
				1055.01	0.14919	1055.01	0.23213
				1053.08	0.14032	1053.08	0.21548
				1051.15	0.13178	1051.15	0.19897
				1049.23	0.12301	1049.23	0.18227
				1047.3	0.11379	1047.3	0.16543
				1045.37	0.10434	1045.37	0.14884
				1043.44	0.09523	1043.44	0.13323
				1041.51	0.08714	1041.51	0.11964
				1039.58	0.08067	1039.58	0.10897
				1037.65	0.07603	1037.65	0.10152
				1035.72	0.07295	1035.72	0.09706
				1033.8	0.07105	1033.8	0.09507
				1031.87	0.07005	1031.87	0.09493
				1029.94	0.06986	1029.94	0.09598
				1028.01	0.07043	1028.01	0.09812
				1026.08	0.07184	1026.08	0.10207
				1024.15	0.07417	1024.15	0.10845
				1022.22	0.07732	1022.22	0.11705
				1020.29	0.08098	1020.29	0.12677
				1018.37	0.08462	1018.37	0.13599
				1016.44	0.08743	1016.44	0.14279
				1014.51	0.08861	1014.51	0.14541
				1012.58	0.08763	1012.58	0.14308
				1010.65	0.08442	1010.65	0.1363
				1008.72	0.07936	1008.72	0.12653
				1006.79	0.07323	1006.79	0.11537
				1004.86	0.06685	1004.86	0.10417
				1002.94	0.06089	1002.94	0.09379
				1001.01	0.0558	1001.01	0.08463
				999.079	0.05185	999.079	0.07679
				997.15	0.04905	997.15	0.07031
				995.221	0.04717	995.221	0.0652
				993.292	0.04592	993.292	0.06161
				991.364	0.04498	991.364	0.05962
				989.435	0.04406	989.435	0.05887
				987.506	0.04306	987.506	0.05873
				985.577	0.04204	985.577	0.05875
				983.649	0.04108	983.649	0.05877
				981.72	0.0402	981.72	0.05884
				979.791	0.03947	979.791	0.05917
				977.863	0.03908	977.863	0.06001
				975.934	0.03926	975.934	0.06125
				974.005	0.03998	974.005	0.06248
				972.076	0.04093	972.076	0.0634
				970.148	0.04173	970.148	0.06408
				968.219	0.0421	968.219	0.06465
				966.29	0.04191	966.29	0.06523
				964.362	0.04127	964.362	0.06609
				962.433	0.04052	962.433	0.06742
				960.504	0.04008	960.504	0.06916
				958.575	0.04018	958.575	0.07119
				956.647	0.04088	956.647	0.07358
				954.718	0.04225	954.718	0.07655
				952.789	0.04451	952.789	0.08043
				950.86	0.0479	950.86	0.08563
				948.932	0.05249	948.932	0.09255
				947.003	0.05794	947.003	0.10146
				945.074	0.06361	945.074	0.1122
				943.146	0.0688	943.146	0.12372
				941.217	0.073	941.217	0.13442
				939.288	0.07597	939.288	0.14288
				937.359	0.07776	937.359	0.1484
				935.431	0.07879	935.431	0.15108
				933.502	0.0796	933.502	0.15157
				931.573	0.08038	931.573	0.15097
				929.645	0.08086	929.645	0.15008
				927.716	0.08079	927.716	0.14889
				925.787	0.08006	925.787	0.14682
				923.858	0.07862	923.858	0.14363
				921.93	0.07651	921.93	0.13965
				920.001	0.07403	920.001	0.13543
				918.072	0.07168	918.072	0.13174
				916.143	0.06978	916.143	0.12945
				914.215	0.06838	914.215	0.12887
				912.286	0.06745	912.286	0.12919
				910.357	0.06678	910.357	0.12881
				908.429	0.06594	908.429	0.12643
				906.5	0.06436	906.5	0.12162
				904.571	0.06171	904.571	0.11485
				902.642	0.05798	902.642	0.10724
				900.714	0.0535	900.714	0.0999
				898.785	0.04887	898.785	0.0932
				896.856	0.04487	896.856	0.08698
				894.928	0.042	894.928	0.08116
				892.999	0.04027	892.999	0.07615
				891.07	0.03934	891.07	0.07222
				889.141	0.03878	889.141	0.06911
				887.213	0.03822	887.213	0.06619
				885.284	0.03744	885.284	0.06276
				883.355	0.03657	883.355	0.0586
				881.426	0.03597	881.426	0.05457
				879.498	0.03611	879.498	0.05267
				877.569	0.03735	877.569	0.05493
				875.64	0.03977	875.64	0.06179
				873.712	0.04303	873.712	0.0716
				871.783	0.04645	871.783	0.0819
				869.854	0.04918	869.854	0.09059
				867.925	0.05063	867.925	0.09623
				865.997	0.05068	865.997	0.09827
				864.068	0.04962	864.068	0.09756
				862.139	0.04809	862.139	0.09577
				860.211	0.04684	860.211	0.09393
				858.282	0.04643	858.282	0.09228
				856.353	0.0469	856.353	0.09099
				854.424	0.04778	854.424	0.09017
				852.496	0.04859	852.496	0.08947
				850.567	0.04915	850.567	0.08845
				848.638	0.04944	848.638	0.08728
				846.709	0.04957	846.709	0.08641
				844.781	0.0498	844.781	0.08593
				842.852	0.05037	842.852	0.08568
				840.923	0.05127	840.923	0.08551
				838.995	0.05227	838.995	0.08539
				837.066	0.05319	837.066	0.08538
				835.137	0.05396	835.137	0.08553
				833.208	0.05453	833.208	0.08585
				831.28	0.0548	831.28	0.08636
				829.351	0.05471	829.351	0.08696
				827.422	0.05429	827.422	0.08724
				825.493	0.05358	825.493	0.08668
				823.565	0.05272	823.565	0.08508
				821.636	0.05176	821.636	0.08276
				819.707	0.05075	819.707	0.08025
				817.779	0.04986	817.779	0.0778
				815.85	0.04933	815.85	0.07552
				813.921	0.04914	813.921	0.0736
				811.992	0.04899	811.992	0.072
				810.064	0.04861	810.064	0.07049
				808.135	0.04798	808.135	0.06924
				806.206	0.04715	806.206	0.06892
				804.278	0.04631	804.278	0.0696
				802.349	0.04534	802.349	0.07111
				800.42	0.04424	800.42	0.07347
				798.491	0.04302	798.491	0.07667

## Sheet: SI6
		Panel c
			Ab42			Ab42 + bex
		Wavenumber [cm-1]	IR Amplitude [a.u.]	SE	Wavenumber [cm-1]	IR Amplitude [a.u.]	SE
		1406	0.07962	0.01929	1406	0.15466	0.05895
		1408	0.07815	0.01914	1408	0.15717	0.05378
		1410	0.07741	0.01904	1410	0.16267	0.0502
		1412	0.07738	0.01894	1412	0.17115	0.0482
		1414	0.07807	0.01879	1414	0.18262	0.04765
		1416	0.07949	0.01857	1416	0.19707	0.04836
		1418	0.08162	0.01828	1418	0.2145	0.05012
		1420	0.08447	0.01792	1420	0.23491	0.05274
		1422	0.08807	0.01729	1422	0.25874	0.05676
		1424	0.09263	0.01691	1424	0.28467	0.0613
		1426	0.09778	0.01666	1426	0.31261	0.06656
		1428	0.10374	0.01665	1428	0.34502	0.07114
		1430	0.10889	0.01674	1430	0.38276	0.07617
		1432	0.11508	0.01694	1432	0.42571	0.08119
		1434	0.12138	0.01724	1434	0.47434	0.0861
		1436	0.12906	0.01761	1436	0.5282	0.09074
		1438	0.13773	0.01811	1438	0.58673	0.09587
		1440	0.14615	0.01872	1440	0.64307	0.10045
		1442	0.15413	0.01932	1442	0.69323	0.1029
		1444	0.16235	0.02016	1444	0.73509	0.10303
		1446	0.17011	0.02099	1446	0.76737	0.10206
		1448	0.17644	0.02177	1448	0.78988	0.10072
		1450	0.1843	0.02274	1450	0.80341	0.09848
		1452	0.19338	0.02356	1452	0.80982	0.09602
		1454	0.20184	0.02384	1454	0.80893	0.09441
		1456	0.20828	0.02373	1456	0.80285	0.09361
		1458	0.21373	0.02334	1458	0.79262	0.09339
		1460	0.21861	0.02304	1460	0.77939	0.09308
		1462	0.22124	0.02287	1462	0.7673	0.09357
		1464	0.22302	0.02306	1464	0.75912	0.09555
		1466	0.22399	0.02334	1466	0.75178	0.09804
		1468	0.22411	0.02349	1468	0.7403	0.09951
		1470	0.22504	0.02344	1470	0.72607	0.1006
		1472	0.22322	0.02297	1472	0.70869	0.10176
		1474	0.22142	0.02215	1474	0.68894	0.10189
		1476	0.2218	0.02112	1476	0.67118	0.10195
		1478	0.22507	0.02012	1478	0.65674	0.10215
		1480	0.23243	0.0192	1480	0.64785	0.10186
		1482	0.24537	0.0187	1482	0.64379	0.1014
		1484	0.26119	0.01872	1484	0.64376	0.10055
		1486	0.2833	0.01964	1486	0.64853	0.09849
		1488	0.3067	0.0209	1488	0.65569	0.09698
		1490	0.32931	0.02272	1490	0.66458	0.09674
		1492	0.35466	0.02507	1492	0.67523	0.09633
		1494	0.38328	0.02785	1494	0.68647	0.09645
		1496	0.41373	0.03116	1496	0.70084	0.09732
		1498	0.44309	0.03414	1498	0.71964	0.09804
		1500	0.47317	0.03694	1500	0.73814	0.09745
		1502	0.50631	0.03948	1502	0.75286	0.09605
		1504	0.5357	0.04151	1504	0.76269	0.09453
		1506	0.56149	0.04305	1506	0.7716	0.09276
		1508	0.58729	0.04446	1508	0.7831	0.09027
		1510	0.61256	0.0457	1510	0.79608	0.0878
		1512	0.63435	0.04679	1512	0.81135	0.08635
		1514	0.65814	0.04816	1514	0.82519	0.08523
		1516	0.67172	0.04884	1516	0.83302	0.08433
		1518	0.6792	0.04951	1518	0.83624	0.08462
		1520	0.68452	0.04995	1520	0.83443	0.08532
		1522	0.6848	0.0503	1522	0.83176	0.08477
		1524	0.68223	0.05045	1524	0.83287	0.08094
		1526	0.6794	0.05011	1526	0.83842	0.07627
		1528	0.68085	0.05019	1528	0.84368	0.0731
		1530	0.68236	0.05048	1530	0.84626	0.06947
		1532	0.67845	0.0503	1532	0.84803	0.06659
		1534	0.67797	0.0505	1534	0.84951	0.06394
		1536	0.67421	0.05056	1536	0.85088	0.06259
		1538	0.67253	0.05071	1538	0.85463	0.0624
		1540	0.66776	0.05074	1540	0.85754	0.06255
		1542	0.66048	0.05054	1542	0.85558	0.06187
		1544	0.64434	0.04932	1544	0.85046	0.06064
		1546	0.62594	0.04751	1546	0.84087	0.05904
		1548	0.60117	0.04531	1548	0.82787	0.05679
		1550	0.57538	0.0432	1550	0.81567	0.05484
		1552	0.55021	0.04164	1552	0.80206	0.05342
		1554	0.52405	0.04076	1554	0.78748	0.05336
		1556	0.49967	0.04034	1556	0.77045	0.05414
		1558	0.47374	0.03978	1558	0.75196	0.05483
		1560	0.44554	0.03901	1560	0.73607	0.05636
		1562	0.42298	0.03863	1562	0.72193	0.05834
		1564	0.39997	0.03801	1564	0.7122	0.06005
		1566	0.38147	0.03753	1566	0.70787	0.06083
		1568	0.36446	0.03749	1568	0.70395	0.06154
		1570	0.35104	0.03794	1570	0.70126	0.0618
		1572	0.34136	0.0386	1572	0.7005	0.06149
		1574	0.33452	0.03927	1574	0.70059	0.06102
		1576	0.32975	0.04008	1576	0.70384	0.06085
		1578	0.33162	0.04064	1578	0.70757	0.06071
		1580	0.33421	0.0411	1580	0.70844	0.06082
		1582	0.33621	0.0413	1582	0.70737	0.06135
		1584	0.33948	0.04147	1584	0.70422	0.06198
		1586	0.34041	0.04126	1586	0.70206	0.06209
		1588	0.34244	0.04113	1588	0.70338	0.06302
		1590	0.34624	0.04128	1590	0.7065	0.06401
		1592	0.34889	0.04135	1592	0.71089	0.06486
		1594	0.35227	0.04142	1594	0.71625	0.06502
		1596	0.3606	0.04148	1596	0.7205	0.06512
		1598	0.36841	0.04096	1598	0.7229	0.06487
		1600	0.3759	0.03978	1600	0.72442	0.06423
		1602	0.38515	0.03814	1602	0.72644	0.06294
		1604	0.39689	0.03622	1604	0.72791	0.06159
		1606	0.40547	0.03439	1606	0.72943	0.05991
		1608	0.41798	0.03286	1608	0.73096	0.05828
		1610	0.43511	0.03164	1610	0.73066	0.05659
		1612	0.45928	0.03067	1612	0.73187	0.05511
		1614	0.49101	0.02974	1614	0.73832	0.05347
		1616	0.53365	0.02848	1616	0.74818	0.0522
		1618	0.57945	0.0261	1618	0.76046	0.0513
		1620	0.63262	0.02311	1620	0.77509	0.0508
		1622	0.69147	0.02	1622	0.79246	0.05044
		1624	0.75148	0.01751	1624	0.81292	0.04973
		1626	0.80792	0.01601	1626	0.83654	0.04864
		1628	0.8616	0.01637	1628	0.86166	0.04646
		1630	0.90421	0.01724	1630	0.88719	0.04326
		1632	0.93657	0.0177	1632	0.91002	0.03921
		1634	0.95481	0.01689	1634	0.93001	0.03459
		1636	0.96353	0.01464	1636	0.94614	0.02965
		1638	0.96231	0.01119	1638	0.95731	0.02479
		1640	0.95529	0.00794	1640	0.96714	0.02007
		1642	0.94636	0.00755	1642	0.97738	0.01518
		1644	0.93984	0.01131	1644	0.98371	0.01083
		1646	0.92934	0.0163	1646	0.98799	0.00728
		1648	0.92478	0.02125	1648	0.99295	0.00921
		1650	0.91861	0.02597	1650	0.99506	0.01141
		1652	0.90759	0.03027	1652	0.98962	0.0144
		1654	0.88981	0.034	1654	0.97541	0.01755
		1656	0.86553	0.03687	1656	0.94677	0.02021
		1658	0.82491	0.03965	1658	0.90535	0.02304
		1660	0.77258	0.04087	1660	0.85258	0.02771
		1662	0.70748	0.04094	1662	0.7919	0.03417
		1664	0.63322	0.04029	1664	0.72706	0.04071
		1666	0.5597	0.0394	1666	0.65964	0.04708
		1668	0.48749	0.03842	1668	0.59074	0.05199
		1670	0.42067	0.03779	1670	0.5293	0.05616
		1672	0.3611	0.03793	1676	0.47841	0.06102
		1674	0.30944	0.03792	1678	0.44255	0.06914
		1676	0.2695	0.0362	1680	0.42212	0.08019
		1678	0.23801	0.03295	1682	0.41068	0.09066
		1680	0.21453	0.0288	1684	0.40201	0.099
		1682	0.1981	0.02428	1686	0.39272	0.10501
		1684	0.18675	0.02033	1688	0.37805	0.11016
		1686	0.17484	0.01715	1690	0.36001	0.11174
		1688	0.16386	0.01531	1692	0.34079	0.10869
		1690	0.15455	0.01532	1694	0.32094	0.1015
		1692	0.14728	0.01662	1696	0.30264	0.09381
		1694	0.14479	0.01871	1698	0.29049	0.08994
		1696	0.14057	0.02005	1700	0.28584	0.08862
		1698	0.13571	0.02058	1702	0.29195	0.08383
		1700	0.13205	0.0207	1704	0.3061	0.07672
		1702	0.1305	0.02059	1706	0.32382	0.06903
		1704	0.12854	0.02043	1708	0.34198	0.06219
		1706	0.12794	0.02015	1710	0.3614	0.0579
		1708	0.12942	0.02068	1712	0.38261	0.05584
		1710	0.13204	0.02174	1714	0.40544	0.05392
		1712	0.13397	0.0233	1716	0.43141	0.04952
		1714	0.13709	0.0253	1718	0.45999	0.04534
		1716	0.14106	0.02748	1720	0.48633	0.04317
		1718	0.14305	0.02918	1722	0.50752	0.04387
		1720	0.142	0.02978	1724	0.5247	0.04521
		1722	0.14004	0.02948	1726	0.53943	0.04629
		1724	0.137	0.02836	1728	0.54943	0.0516
		1726	0.13347	0.02662	1730	0.55066	0.05982
		1728	0.13001	0.02475	1732	0.54275	0.06912
		1730	0.12675	0.02322	1734	0.52809	0.07744
		1732	0.12178	0.02151	1736	0.50484	0.08346
		1734	0.11448	0.01958	1738	0.47485	0.08782
		1736	0.10769	0.01786	1740	0.44431	0.09157
		1738	0.10096	0.01619	1742	0.41708	0.09181
		1740	0.0947	0.01474	1744	0.3913	0.08973
		1742	0.09009	0.01394	1746	0.36576	0.08451
		1744	0.08646	0.01352	1748	0.33714	0.08074
		1746	0.08206	0.01308	1750	0.30511	0.07738
		1748	0.07633	0.01267	1752	0.2716	0.07321
		1750	0.07021	0.01221	1754	0.23938	0.06756
		1752	0.06526	0.01171	1756	0.21367	0.06221
		1754	0.06004	0.01107	1758	0.19205	0.05727
		1756	0.05451	0.01022	1760	0.17413	0.05376
		1758	0.04994	0.00927	1762	0.15916	0.05149
		1760	0.04486	0.00825	1764	0.14088	0.05052
		1762	0.03879	0.00727	1766	0.12286	0.0503
		1764	0.03386	0.00656	1768	0.10966	0.0503
		1766	0.02973	0.00603	1770	0.09989	0.04972
		1768	0.02563	0.00555	1772	0.08843	0.04764
		1770	0.0224	0.00512	1774	0.07467	0.04438
		1772	0.01971	0.00472	1776	0.06154	0.04079
		1774	0.01711	0.00424	1778	0.05121	0.03566
		1776	0.01433	0.00379	1780	0.04447	0.03001
		1778	0.01171	0.00343	1782	0.0444	0.02542
		1780	0.0093	0.00314	1784	0.03635	0.01935
		1782	0.0069	0.00282	1786	0.03146	0.01842
		1784	0.00524	0.00247	1788	0.02707	0.0166
		1786	0.00424	0.00206	1790	0.02318	0.01367
		1788	0.00369	0.00166	1792	0.01978	0.01042
		1790	0.00359	0.00137	1794	0.01687	0.0104
		1792	0.00396	0.00138	1796	0.01446	0.01685
		1794	0.00478	0.00183	1798	0.01255	0.0277
		1796	0.00606	0.00259
		1798	0.0078	0.00356
